# Supplementary material for: Genomic diversity of Yersinia pestis from Yunnan Province, China, implies a potential common ancestor as the source of two plague epidemics
Source: Commun Biol. 2023 Aug 15;6:847. doi: 10.1038/s42003-023-05186-2 (PMC10427647; doi:10.1038/s42003-023-05186-2)
Supplement: Supplementary file 3 — Supplementary Data 1 [file 42003_2023_5186_MOESM3_ESM.xlsx]

## Sheet: Sheet1
Supplementary Data 1 Background information of 356 Y. pestis strains isolated in the Yunnan Rattus tanezumi plague focus
Number	ID	Strain	Focus	Location	Geographic abbreviations	Date*	Phase	Host	Host state	Population	Sublineage	Molecular group	Sub-clade
1	YN72	YN72	Yunnan Rattus tanezumi plague focus	Dehong Dai - Jingpo Autonomous Prefecture	DH	1953-01-01	Epidemic 1	Rat		1.ORI2	Sublineage1	1.ORI2.2.1
2	YN345	YN345	Yunnan Rattus tanezumi plague focus	Dali Bai AutonomousPrefecture	DL	1954-07-24	Epidemic 1	Rattus tanezumi		1.ORI2	Sublineage1	1.ORI2.2.1
3	YN403	YN403	Yunnan Rattus tanezumi plague focus	Dehong Dai - Jingpo Autonomous Prefecture	DH	1961-09-01	Silent 1	Rattus tanezumi		1.ORI2	Sublineage1	1.ORI2.2.1
4	YN487	YN487	Yunnan Rattus tanezumi plague focus	Dehong Dai - Jingpo Autonomous Prefecture	DH	1982-08-08	Epidemic2	Rattus tanezumi		1.ORI2	Sublineage2	1.ORI2.2.3	1.ORI2.2.3.1
5	YN488	YN488	Yunnan Rattus tanezumi plague focus	Dehong Dai - Jingpo Autonomous Prefecture	DH	1982-08-08	Epidemic2	Xenopsylla cheopis		1.ORI2	Sublineage2	1.ORI2.2.3	1.ORI2.2.3.1
6	YN571	YN571	Yunnan Rattus tanezumi plague focus	Dehong Dai - Jingpo Autonomous Prefecture	DH	1982-08-08	Epidemic2	Rattus tanezumi		1.ORI2	Sublineage2	1.ORI2.2.3	1.ORI2.2.3.1
7	YN699	YN699	Yunnan Rattus tanezumi plague focus	Dehong Dai - Jingpo Autonomous Prefecture	DH	1982-08-10	Epidemic2	Xenopsylla cheopis		1.ORI2	Sublineage2	1.ORI2.2.3	1.ORI2.2.3.1
8	YN717	YN717	Yunnan Rattus tanezumi plague focus	Dehong Dai - Jingpo Autonomous Prefecture	DH	1982-10-08	Epidemic2	musculus Linnaeus		1.ORI2	Sublineage2	1.ORI2.2.3	1.ORI2.2.3.1
9	YN720	YN720	Yunnan Rattus tanezumi plague focus	Dehong Dai - Jingpo Autonomous Prefecture	DH	1982-11-08	Epidemic2	Rattus tanezumi		1.ORI2	Sublineage2	1.ORI2.2.3	1.ORI2.2.3.1
10	YN819	YN819	Yunnan Rattus tanezumi plague focus	Dehong Dai - Jingpo Autonomous Prefecture	DH	1983-07-20	Epidemic2	Xenopsylla cheopis		1.ORI2	Sublineage2	1.ORI2.2.3	1.ORI2.2.3.1
11	YN892	YN892	Yunnan Rattus tanezumi plague focus	Dehong Dai - Jingpo Autonomous Prefecture	DH	1983-08-25	Epidemic2	Rattus tanezumi		1.ORI2	Sublineage2	1.ORI2.2.3	1.ORI2.2.3.1
12	YN931	YN931	Yunnan Rattus tanezumi plague focus	Dehong Dai - Jingpo Autonomous Prefecture	DH	1983-07-25	Epidemic2	Xenopsylla cheopis		1.ORI2	Sublineage2	1.ORI2.2.3	1.ORI2.2.3.1
13	YN961	YN961	Yunnan Rattus tanezumi plague focus	Dehong Dai - Jingpo Autonomous Prefecture	DH	1983-10-12	Epidemic2	Rattus rattus sladeni		1.ORI2	Sublineage2	1.ORI2.2.3	1.ORI2.2.3.1
14	YN970	YN970	Yunnan Rattus tanezumi plague focus	Dehong Dai - Jingpo Autonomous Prefecture	DH	1983-10-13	Epidemic2	Rattus tanezumi		1.ORI2	Sublineage2	1.ORI2.2.3	1.ORI2.2.3.1
15	YN978	YN978	Yunnan Rattus tanezumi plague focus	Dehong Dai - Jingpo Autonomous Prefecture	DH	1983-09-25	Epidemic2	Stivalius ferinus		1.ORI2	Sublineage2	1.ORI2.2.3	1.ORI2.2.3.1
16	YN981	YN981	Yunnan Rattus tanezumi plague focus	Dehong Dai - Jingpo Autonomous Prefecture	DH	1983-09-21	Epidemic2	Rattus tanezumi	Live	1.ORI2	Sublineage2	1.ORI2.2.3	1.ORI2.2.3.1
17	YN982	YN982	Yunnan Rattus tanezumi plague focus	Dehong Dai - Jingpo Autonomous Prefecture	DH	1983-09-23	Epidemic2	Rattus tanezumi		1.ORI2	Sublineage2	1.ORI2.2.3	1.ORI2.2.3.1
18	YN983	YN983	Yunnan Rattus tanezumi plague focus	Dehong Dai - Jingpo Autonomous Prefecture	DH	1983-10-13	Epidemic2	Rattus tanezumi	Live	1.ORI2	Sublineage2	1.ORI2.2.3	1.ORI2.2.3.1
19	YN1012	YN1012	Yunnan Rattus tanezumi plague focus	Dehong Dai - Jingpo Autonomous Prefecture	DH	1983-12-26	Epidemic2	Rattus nitidus	Live	1.ORI2	Sublineage2	1.ORI2.2.3	1.ORI2.2.3.1
20	YN1020	YN1020	Yunnan Rattus tanezumi plague focus	Dehong Dai - Jingpo Autonomous Prefecture	DH	1984-01-07	Epidemic2	Suncus murinus	Live	1.ORI2	Sublineage2	1.ORI2.2.3	1.ORI2.2.3.1
21	YN1050	YN1050	Yunnan Rattus tanezumi plague focus	Dehong Dai - Jingpo Autonomous Prefecture	DH	1984-02-22	Epidemic2	Rattus tanezumi	Live	1.ORI2	Sublineage2	1.ORI2.2.3	1.ORI2.2.3.1
22	YN1103	YN1103	Yunnan Rattus tanezumi plague focus	Dehong Dai - Jingpo Autonomous Prefecture	DH	1984-06-18	Epidemic2	Xenopsylla cheopis		1.ORI2	Sublineage2	1.ORI2.2.3	1.ORI2.2.3.1
23	YN1109	YN1109	Yunnan Rattus tanezumi plague focus	Dehong Dai - Jingpo Autonomous Prefecture	DH	1984-06-18	Epidemic2	Rattus tanezumi		1.ORI2	Sublineage2	1.ORI2.2.3	1.ORI2.2.3.4
24	YN1110	YN1110	Yunnan Rattus tanezumi plague focus	Dehong Dai - Jingpo Autonomous Prefecture	DH	1984-06-18	Epidemic2	Rattus tanezumi	Live	1.ORI2	Sublineage2	1.ORI2.2.3	1.ORI2.2.3.4
25	YN1144	YN1144	Yunnan Rattus tanezumi plague focus	Dehong Dai - Jingpo Autonomous Prefecture	DH	1984-03-15	Epidemic2	Rattus tanezumi	Live	1.ORI2	Sublineage2	1.ORI2.2.3	1.ORI2.2.3.1
26	YN1145	YN1145	Yunnan Rattus tanezumi plague focus	Dehong Dai - Jingpo Autonomous Prefecture	DH	1984-03-28	Epidemic2	Rattus tanezumi	Live	1.ORI2	Sublineage2	1.ORI2.2.3	1.ORI2.2.3.1
27	YN1206	YN1206	Yunnan Rattus tanezumi plague focus	Dehong Dai - Jingpo Autonomous Prefecture	DH	1984-04-18	Epidemic2	Rattus tanezumi		1.ORI2	Sublineage2	1.ORI2.2.3	1.ORI2.2.3.1
28	YN1207	YN1207	Yunnan Rattus tanezumi plague focus	Dehong Dai - Jingpo Autonomous Prefecture	DH	1984-04-18	Epidemic2	Rattus tanezumi	Live	1.ORI2	Sublineage2	1.ORI2.2.3	1.ORI2.2.3.1
29	YN1208	YN1208	Yunnan Rattus tanezumi plague focus	Dehong Dai - Jingpo Autonomous Prefecture	DH	1984-04-18	Epidemic2	Rattus rattus sladeni	Live	1.ORI2	Sublineage2	1.ORI2.2.3	1.ORI2.2.3.1
30	YN1309	YN1309	Yunnan Rattus tanezumi plague focus	Dehong Dai - Jingpo Autonomous Prefecture	DH	1984-09-02	Epidemic2	Leptopsylla segnis		1.ORI2	Sublineage2	1.ORI2.2.3	1.ORI2.2.3.1
31	YN1339	YN1339	Yunnan Rattus tanezumi plague focus	Dehong Dai - Jingpo Autonomous Prefecture	DH	1985-05-13	Epidemic2	Rattus tanezumi	Live	1.ORI2	Sublineage2	1.ORI2.2.3	1.ORI2.2.3.1
32	YN1340	YN1340	Yunnan Rattus tanezumi plague focus	Dehong Dai - Jingpo Autonomous Prefecture	DH	1985-05-21	Epidemic2	Rattus tanezumi		1.ORI2	Sublineage2	1.ORI2.2.3	1.ORI2.2.3.1
33	YN1352	YN1352	Yunnan Rattus tanezumi plague focus	Dehong Dai - Jingpo Autonomous Prefecture	DH	1985-06-04	Epidemic2	Rattus tanezumi		1.ORI2	Sublineage2	1.ORI2.2.3	1.ORI2.2.3.1
34	YN1367	YN1367	Yunnan Rattus tanezumi plague focus	Dehong Dai - Jingpo Autonomous Prefecture	DH	1986-02-20	Epidemic2	Rattus tanezumi		1.ORI2	Sublineage2	1.ORI2.2.3	1.ORI2.2.3.1
35	YN1396	YN1396	Yunnan Rattus tanezumi plague focus	Dehong Dai - Jingpo Autonomous Prefecture	DH	1987-08-24	Epidemic2	Rattus tanezumi		1.ORI2	Sublineage2	1.ORI2.2.3	1.ORI2.2.3.1
36	YN1397	YN1397	Yunnan Rattus tanezumi plague focus	Dehong Dai - Jingpo Autonomous Prefecture	DH	1987-08-21	Epidemic2	Rattus tanezumi	Live	1.ORI2	Sublineage2	1.ORI2.2.3	1.ORI2.2.3.1
37	YN1405	YN1405	Yunnan Rattus tanezumi plague focus	Dehong Dai - Jingpo Autonomous Prefecture	DH	1988-08-22	Epidemic2	Xenopsylla cheopis		1.ORI2	Sublineage2	1.ORI2.2.3	1.ORI2.2.3.1
38	YN1407	YN1407	Yunnan Rattus tanezumi plague focus	Dehong Dai - Jingpo Autonomous Prefecture	DH	1988-08-22	Epidemic2	Rattus tanezumi		1.ORI2	Sublineage2	1.ORI2.2.3	1.ORI2.2.3.1
39	YN1408	YN1408	Yunnan Rattus tanezumi plague focus	Dehong Dai - Jingpo Autonomous Prefecture	DH	1988-09-02	Epidemic2	Rattus tanezumi	Live	1.ORI2	Sublineage2	1.ORI2.2.3	1.ORI2.2.3.1
40	YN1409	YN1409	Yunnan Rattus tanezumi plague focus	Dehong Dai - Jingpo Autonomous Prefecture	DH	1988-09-02	Epidemic2	Rattus tanezumi	Live	1.ORI2	Sublineage2	1.ORI2.2.3	1.ORI2.2.3.1
41	YN1428	YN1428	Yunnan Rattus tanezumi plague focus	Dehong Dai - Jingpo Autonomous Prefecture	DH	1990-08-24	Epidemic2	Rattus tanezumi		1.ORI2	Sublineage2	1.ORI2.2.3	1.ORI2.2.3.2
42	YN1439	YN1439	Yunnan Rattus tanezumi plague focus	Dehong Dai - Jingpo Autonomous Prefecture	DH	1990-07-01	Epidemic2	Human		1.ORI2	Sublineage2	1.ORI2.2.3	1.ORI2.2.3.2
43	YN1440	YN1440	Yunnan Rattus tanezumi plague focus	Dehong Dai - Jingpo Autonomous Prefecture	DH	1990-07-11	Epidemic2	Human		1.ORI2	Sublineage2	1.ORI2.2.3	1.ORI2.2.3.2
44	YN1441	YN1441	Yunnan Rattus tanezumi plague focus	Dehong Dai - Jingpo Autonomous Prefecture	DH	1990-06-28	Epidemic2	Human		1.ORI2	Sublineage2	1.ORI2.2.3	1.ORI2.2.3.2
45	YN1568	YN1568	Yunnan Rattus tanezumi plague focus	Dehong Dai - Jingpo Autonomous Prefecture	DH	1990-07-08	Epidemic2	Rattus tanezumi		1.ORI2	Sublineage2	1.ORI2.2.3	1.ORI2.2.3.2
46	YN1595	YN1595	Yunnan Rattus tanezumi plague focus	The Republic of the Union of Myanmar	Myanmar	1990-07-28	Epidemic2	Rattus tanezumi		1.ORI2	Sublineage2	1.ORI2.2.3	1.ORI2.2.3.1
47	YN1640	YN1640	Yunnan Rattus tanezumi plague focus	Dehong Dai - Jingpo Autonomous Prefecture	DH	1990-07-10	Epidemic2	Rattus tanezumi	Live	1.ORI2	Sublineage2	1.ORI2.2.3	1.ORI2.2.3.1
48	YN1641	YN1641	Yunnan Rattus tanezumi plague focus	Dehong Dai - Jingpo Autonomous Prefecture	DH	1990-07-10	Epidemic2	Rattus tanezumi		1.ORI2	Sublineage2	1.ORI2.2.3	1.ORI2.2.3.1
49	YN1643	YN1643	Yunnan Rattus tanezumi plague focus	Dehong Dai - Jingpo Autonomous Prefecture	DH	1990-07-12	Epidemic2	Rattus tanezumi		1.ORI2	Sublineage2	1.ORI2.2.3	1.ORI2.2.3.1
50	YN1644	YN1644	Yunnan Rattus tanezumi plague focus	Dehong Dai - Jingpo Autonomous Prefecture	DH	1990-07-12	Epidemic2	Rattus tanezumi	Live	1.ORI2	Sublineage2	1.ORI2.2.3	1.ORI2.2.3.1
51	YN1653	YN1653	Yunnan Rattus tanezumi plague focus	Dehong Dai - Jingpo Autonomous Prefecture	DH	1989-12-28	Epidemic2	Rattus tanezumi		1.ORI2	Sublineage2	1.ORI2.2.3	1.ORI2.2.3.1
52	YN1656	YN1656	Yunnan Rattus tanezumi plague focus	Dehong Dai - Jingpo Autonomous Prefecture	DH	1990-01-13	Epidemic2	Rattus tanezumi		1.ORI2	Sublineage2	1.ORI2.2.3	1.ORI2.2.3.2
53	YN1662	YN1662	Yunnan Rattus tanezumi plague focus	Dehong Dai - Jingpo Autonomous Prefecture	DH	1990-01-17	Epidemic2	Rattus rattus sladeni		1.ORI2	Sublineage2	1.ORI2.2.3	1.ORI2.2.3.2
54	YN1672	YN1672	Yunnan Rattus tanezumi plague focus	Dehong Dai - Jingpo Autonomous Prefecture	DH	1990-01-19	Epidemic2	Niviventer niviventer		1.ORI2	Sublineage2	1.ORI2.2.3	1.ORI2.2.3.2
55	YN1677	YN1677	Yunnan Rattus tanezumi plague focus	Dehong Dai - Jingpo Autonomous Prefecture	DH	1990-01-24	Epidemic2	Soil		1.ORI2	Sublineage2	1.ORI2.2.3	1.ORI2.2.3.2
56	YN1679	YN1679	Yunnan Rattus tanezumi plague focus	Dehong Dai - Jingpo Autonomous Prefecture	DH	1990-01-19	Epidemic2	Xenopsylla cheopis		1.ORI2	Sublineage2	1.ORI2.2.3	1.ORI2.2.3.2
57	YN1685	YN1685	Yunnan Rattus tanezumi plague focus	Lincang City	LC	1990-12-22	Epidemic2	Rattus tanezumi		1.ORI2	Sublineage2	1.ORI2.2.3	1.ORI2.2.3.3
58	YN1717	YN1717	Yunnan Rattus tanezumi plague focus	Lincang City	LC	1990-12-22	Epidemic2	Human		1.ORI2	Sublineage2	1.ORI2.2.3	1.ORI2.2.3.3
59	YN1733	YN1733	Yunnan Rattus tanezumi plague focus	Dehong Dai - Jingpo Autonomous Prefecture	DH	1990-08-04	Epidemic2	Xenopsylla cheopis		1.ORI2	Sublineage2	1.ORI2.2.3	1.ORI2.2.3.1
60	YN1751	YN1751	Yunnan Rattus tanezumi plague focus	Dehong Dai - Jingpo Autonomous Prefecture	DH	1990-11-03	Epidemic2	Rattus tanezumi	Live	1.ORI2	Sublineage2	1.ORI2.2.3	1.ORI2.2.3.2
61	YN1755	YN1755	Yunnan Rattus tanezumi plague focus	Dehong Dai - Jingpo Autonomous Prefecture	DH	1990-11-05	Epidemic2	Xenopsylla cheopis		1.ORI2	Sublineage2	1.ORI2.2.3	1.ORI2.2.3.2
62	YN1758	YN1758	Yunnan Rattus tanezumi plague focus	Dehong Dai - Jingpo Autonomous Prefecture	DH	1990-09-18	Epidemic2	Human		1.ORI2	Sublineage2	1.ORI2.2.3	1.ORI2.2.3.2
63	YN1759	YN1759	Yunnan Rattus tanezumi plague focus	Dehong Dai - Jingpo Autonomous Prefecture	DH	1990-09-16	Epidemic2	Xenopsylla cheopis		1.ORI2	Sublineage2	1.ORI2.2.3	1.ORI2.2.3.2
64	YN1791	YN1791	Yunnan Rattus tanezumi plague focus	Dehong Dai - Jingpo Autonomous Prefecture	DH	1991-06-08	Epidemic2	Xenopsylla cheopis		1.ORI2	Sublineage2	1.ORI2.2.3	1.ORI2.2.3.1
65	YN1803	YN1803	Yunnan Rattus tanezumi plague focus	The Republic of the Union of Myanmar	Myanmar	1991-07-18	Epidemic2	Rattus tanezumi	Live	1.ORI2	Sublineage2	1.ORI2.2.3	1.ORI2.2.3.3
66	YN1812	YN1812	Yunnan Rattus tanezumi plague focus	Dehong Dai - Jingpo Autonomous Prefecture	DH	1991-08-24	Epidemic2	Xenopsylla cheopis		1.ORI2	Sublineage2	1.ORI2.2.3	1.ORI2.2.3.1
67	YN1813	YN1813	Yunnan Rattus tanezumi plague focus	Dehong Dai - Jingpo Autonomous Prefecture	DH	1991-08-19	Epidemic2	Human		1.ORI2	Sublineage2	1.ORI2.2.3	1.ORI2.2.3.1
68	YN1814	YN1814	Yunnan Rattus tanezumi plague focus	Dehong Dai - Jingpo Autonomous Prefecture	DH	1991-10-06	Epidemic2	Rattus tanezumi		1.ORI2	Sublineage2	1.ORI2.2.3	1.ORI2.2.3.1
69	YN1816	YN1816	Yunnan Rattus tanezumi plague focus	Dehong Dai - Jingpo Autonomous Prefecture	DH	1991-07-20	Epidemic2	Human		1.ORI2	Sublineage2	1.ORI2.2.3	1.ORI2.2.3.2
70	YN1818	YN1818	Yunnan Rattus tanezumi plague focus	Dehong Dai - Jingpo Autonomous Prefecture	DH	1991-07-15	Epidemic2	flea		1.ORI2	Sublineage2	1.ORI2.2.3	1.ORI2.2.3.2
71	YN1820	YN1820	Yunnan Rattus tanezumi plague focus	Dehong Dai - Jingpo Autonomous Prefecture	DH	1991-07-17	Epidemic2	Xenopsylla cheopis		1.ORI2	Sublineage2	1.ORI2.2.3	1.ORI2.2.3.2
72	YN1836	YN1836	Yunnan Rattus tanezumi plague focus	Dehong Dai - Jingpo Autonomous Prefecture	DH	1991-07-08	Epidemic2	Rattus tanezumi	Live	1.ORI2	Sublineage2	1.ORI2.2.3	1.ORI2.2.3.2
73	YN1837	YN1837	Yunnan Rattus tanezumi plague focus	Dehong Dai - Jingpo Autonomous Prefecture	DH	1991-07-09	Epidemic2	Rattus tanezumi		1.ORI2	Sublineage2	1.ORI2.2.3	1.ORI2.2.3.2
74	YN1850	YN1850	Yunnan Rattus tanezumi plague focus	Dehong Dai - Jingpo Autonomous Prefecture	DH	1991-07-20	Epidemic2	Rattus tanezumi		1.ORI2	Sublineage2	1.ORI2.2.3	1.ORI2.2.3.2
75	YN1854	YN1854	Yunnan Rattus tanezumi plague focus	Xishuangbanna Dai Autonomous Prefecture	X	1992-02-21	Epidemic2	Rattus tanezumi		1.ORI2	Sublineage2	1.ORI2.2.3	1.ORI2.2.3.3
76	YN1866	YN1866	Yunnan Rattus tanezumi plague focus	Lincang City	LC	1991-11-21	Epidemic2	Xenopsylla cheopis		1.ORI2	Sublineage2	1.ORI2.2.3	1.ORI2.2.3.3
77	YN1869	YN1869	Yunnan Rattus tanezumi plague focus	Yuxi City	Y	1992-04-04	Epidemic2	Rattus tanezumi		1.ORI2	Sublineage2	1.ORI2.2.3	1.ORI2.2.3.2
78	YN1874	YN1874	Yunnan Rattus tanezumi plague focus	Dehong Dai - Jingpo Autonomous Prefecture	DH	1992-02-07	Epidemic2	Rattus tanezumi		1.ORI2	Sublineage2	1.ORI2.2.3	1.ORI2.2.3.1
79	YN1875	YN1875	Yunnan Rattus tanezumi plague focus	Lincang City	LC	1992-08-10	Epidemic2	Rattus tanezumi		1.ORI2	Sublineage2	1.ORI2.2.3	1.ORI2.2.3.2
80	YN1930	YN1930	Yunnan Rattus tanezumi plague focus	Xishuangbanna Dai Autonomous Prefecture	X	1992-08-09	Epidemic2	Rattus tanezumi		1.ORI2	Sublineage2	1.ORI2.2.3	1.ORI2.2.3.3
81	YN1939	YN1939	Yunnan Rattus tanezumi plague focus	Dehong Dai - Jingpo Autonomous Prefecture	DH	1991-11-18	Epidemic2	Laelaps echidninus		1.ORI2	Sublineage2	1.ORI2.2.3	1.ORI2.2.3.2
82	YN1940	YN1940	Yunnan Rattus tanezumi plague focus	Dehong Dai - Jingpo Autonomous Prefecture	DH	1992-06-02	Epidemic2	Xenopsylla cheopis		1.ORI2	Sublineage2	1.ORI2.2.3	1.ORI2.2.3.2
83	YN1944	YN1944	Yunnan Rattus tanezumi plague focus	Lincang City	LC	1992-10-14	Epidemic2	Human		1.ORI2	Sublineage2	1.ORI2.2.3	1.ORI2.2.3.3
84	YN1948	YN1948	Yunnan Rattus tanezumi plague focus	Lincang City	LC	1992-10-09	Epidemic2	Xenopsylla cheopis		1.ORI2	Sublineage2	1.ORI2.2.3	1.ORI2.2.3.3
85	YN1960	YN1960	Yunnan Rattus tanezumi plague focus	Lincang City	LC	1992-10-14	Epidemic2	Rattus tanezumi		1.ORI2	Sublineage2	1.ORI2.2.3	1.ORI2.2.3.3
86	YN1962	YN1962	Yunnan Rattus tanezumi plague focus	Lincang City	LC	1992-10-08	Epidemic2	Rattus tanezumi		1.ORI2	Sublineage2	1.ORI2.2.3	1.ORI2.2.3.3
87	YN1963	YN1963	Yunnan Rattus tanezumi plague focus	Lincang City	LC	1992-10-08	Epidemic2	Human		1.ORI2	Sublineage2	1.ORI2.2.3	1.ORI2.2.3.3
88	YN1986	YN1986	Yunnan Rattus tanezumi plague focus	Lincang City	LC	1991-12-04	Epidemic2	Stiralius aporus rectodigitus		1.ORI2	Sublineage2	1.ORI2.2.3	1.ORI2.2.3.3
89	YN1987	YN1987	Yunnan Rattus tanezumi plague focus	Lincang City	LC	1991-11-12	Epidemic2	Human		1.ORI2	Sublineage2	1.ORI2.2.3	1.ORI2.2.3.3
90	YN1988	YN1988	Yunnan Rattus tanezumi plague focus	Lincang City	LC	1991-11-18	Epidemic2	Rattus tanezumi		1.ORI2	Sublineage2	1.ORI2.2.3	1.ORI2.2.3.3
91	YN1992	YN1992	Yunnan Rattus tanezumi plague focus	Dehong Dai - Jingpo Autonomous Prefecture	DH	1992-05-30	Epidemic2	Rattus tanezumi		1.ORI2	Sublineage2	1.ORI2.2.3	1.ORI2.2.3.2
92	YN2003	YN2003	Yunnan Rattus tanezumi plague focus	Lincang City	LC	1992-12-15	Epidemic2	Rattus tanezumi		1.ORI2	Sublineage2	1.ORI2.2.3	1.ORI2.2.3.2
93	YN2020	YN2020	Yunnan Rattus tanezumi plague focus	Xishuangbanna Dai Autonomous Prefecture	X	1993-07-05	Epidemic2	Rattus tanezumi		1.ORI2	Sublineage2	1.ORI2.2.3	1.ORI2.2.3.3
94	YN2036	YN2036	Yunnan Rattus tanezumi plague focus	Lincang City	LC	1993-11-05	Epidemic2	Human		1.ORI2	Sublineage2	1.ORI2.2.3	1.ORI2.2.3.3
95	YN2037	YN2037	Yunnan Rattus tanezumi plague focus	Lincang City	LC	1993-11-05	Epidemic2	Xenopsylla cheopis		1.ORI2	Sublineage2	1.ORI2.2.3	1.ORI2.2.3.3
96	YN2053	YN2053	Yunnan Rattus tanezumi plague focus	Lincang City	LC	1993-11-04	Epidemic2	Rattus tanezumi		1.ORI2	Sublineage2	1.ORI2.2.3	1.ORI2.2.3.3
97	YN2054	YN2054	Yunnan Rattus tanezumi plague focus	Dehong Dai - Jingpo Autonomous Prefecture	DH	1993-11-22	Epidemic2	Xenopsylla cheopis		1.ORI2	Sublineage2	1.ORI2.2.3	1.ORI2.2.3.2
98	YN2057	YN2057	Yunnan Rattus tanezumi plague focus	Dehong Dai - Jingpo Autonomous Prefecture	DH	1993-11-22	Epidemic2	Human		1.ORI2	Sublineage2	1.ORI2.2.3	1.ORI2.2.3.2
99	YN2058	YN2058	Yunnan Rattus tanezumi plague focus	Dehong Dai - Jingpo Autonomous Prefecture	DH	1993-11-22	Epidemic2	Rattus tanezumi		1.ORI2	Sublineage2	1.ORI2.2.3	1.ORI2.2.3.2
100	YN2067	YN2067	Yunnan Rattus tanezumi plague focus	Baoshan City	B	1994-11-14	Epidemic2	Xenopsylla cheopis		1.ORI2	Sublineage2	1.ORI2.2.3	1.ORI2.2.3.2
101	YN2076	YN2076	Yunnan Rattus tanezumi plague focus	Dehong Dai - Jingpo Autonomous Prefecture	DH	1994-04-20	Epidemic2	Monopsyllus anisus Rothschild		1.ORI2	Sublineage2	1.ORI2.2.3	1.ORI2.2.3.2
102	YN2082	YN2082	Yunnan Rattus tanezumi plague focus	Dehong Dai - Jingpo Autonomous Prefecture	DH	1994-09-17	Epidemic2	Rattus tanezumi		1.ORI2	Sublineage2	1.ORI2.2.3	1.ORI2.2.3.2
103	YN2084	YN2084	Yunnan Rattus tanezumi plague focus	Dehong Dai - Jingpo Autonomous Prefecture	DH	1994-06-29	Epidemic2	Rattus tanezumi		1.ORI2	Sublineage2	1.ORI2.2.3	1.ORI2.2.3.1
104	YN2092	YN2092	Yunnan Rattus tanezumi plague focus	Lincang City	LC	1994-03-04	Epidemic2	Rattus tanezumi		1.ORI2	Sublineage2	1.ORI2.2.3	1.ORI2.2.3.3
105	YN2094	YN2094	Yunnan Rattus tanezumi plague focus	Dehong Dai - Jingpo Autonomous Prefecture	DH	1993-08-25	Epidemic2	Xenopsylla cheopis		1.ORI2	Sublineage2	1.ORI2.2.3	1.ORI2.2.3.1
106	YN2096	YN2096	Yunnan Rattus tanezumi plague focus	Dehong Dai - Jingpo Autonomous Prefecture	DH	1994-04-22	Epidemic2	Rattus tanezumi		1.ORI2	Sublineage2	1.ORI2.2.3	1.ORI2.2.3.1
107	YN2098	YN2098	Yunnan Rattus tanezumi plague focus	Dehong Dai - Jingpo Autonomous Prefecture	DH	1993-09-15	Epidemic2	Rattus tanezumi		1.ORI2	Sublineage2	1.ORI2.2.3	1.ORI2.2.3.1
108	YN2106	YN2106	Yunnan Rattus tanezumi plague focus	Baoshan City	B	1994-10-06	Epidemic2	Frontopsylla spadix		1.ORI2	Sublineage2	1.ORI2.2.3	1.ORI2.2.3.1
109	YN2124	YN2124	Yunnan Rattus tanezumi plague focus	Puer City	P	1995-04-15	Epidemic2	Leptopsylla segnis		1.ORI2	Sublineage2	1.ORI2.2.3	1.ORI2.2.3.3
110	YN2131	YN2131	Yunnan Rattus tanezumi plague focus	Puer City	P	1995-04-13	Epidemic2	Human		1.ORI2	Sublineage2	1.ORI2.2.3	1.ORI2.2.3.3
111	YN2132	YN2132	Yunnan Rattus tanezumi plague focus	Puer City	P	1995-04-14	Epidemic2	Rattus tanezumi		1.ORI2	Sublineage2	1.ORI2.2.3	1.ORI2.2.3.3
112	YN2136	YN2136	Yunnan Rattus tanezumi plague focus	Puer City	P	1995-06-26	Epidemic2	Rattus tanezumi		1.ORI2	Sublineage2	1.ORI2.2.3	1.ORI2.2.3.3
113	YN2143	YN2143	Yunnan Rattus tanezumi plague focus	Puer City	P	1996-06-12	Epidemic2	Rattus tanezumi		1.ORI2	Sublineage2	1.ORI2.2.3	1.ORI2.2.3.3
114	YN2147	YN2147	Yunnan Rattus tanezumi plague focus	Puer City	P	1995-06-17	Epidemic2	Rattus tanezumi		1.ORI2	Sublineage2	1.ORI2.2.3	1.ORI2.2.3.3
115	YN2159	YN2159	Yunnan Rattus tanezumi plague focus	Puer City	P	1995-07-01	Epidemic2	Rattus tanezumi		1.ORI2	Sublineage2	1.ORI2.2.3	1.ORI2.2.3.3
116	YN2162	YN2162	Yunnan Rattus tanezumi plague focus	Puer City	P	1995-07-06	Epidemic2	Xenopsylla cheopis		1.ORI2	Sublineage2	1.ORI2.2.3	1.ORI2.2.3.3
117	YN2166	YN2166	Yunnan Rattus tanezumi plague focus	Puer City	P	1995-11-24	Epidemic2	Rattus tanezumi		1.ORI2	Sublineage2	1.ORI2.2.3	1.ORI2.2.3.3
118	YN2167	YN2167	Yunnan Rattus tanezumi plague focus	Puer City	P	1995-11-24	Epidemic2	Rattus nitidus		1.ORI2	Sublineage2	1.ORI2.2.3	1.ORI2.2.3.3
119	YN2181	YN2181	Yunnan Rattus tanezumi plague focus	Puer City	P	1995-11-24	Epidemic2	Xenopsylla cheopis		1.ORI2	Sublineage2	1.ORI2.2.3	1.ORI2.2.3.3
120	YN2188	YN2188	Yunnan Rattus tanezumi plague focus	Lincang City	LC	1995-06-06	Epidemic2	Rattus tanezumi		1.ORI2	Sublineage2	1.ORI2.2.3	1.ORI2.2.3.3
121	YN2195	YN2195	Yunnan Rattus tanezumi plague focus	Dehong Dai - Jingpo Autonomous Prefecture	DH	1995-08-19	Epidemic2	Rattus tanezumi		1.ORI2	Sublineage2	1.ORI2.2.3	1.ORI2.2.3.1
122	YN2201	YN2201	Yunnan Rattus tanezumi plague focus	Dehong Dai - Jingpo Autonomous Prefecture	DH	1995-11-15	Epidemic2	Rattus tanezumi		1.ORI2	Sublineage2	1.ORI2.2.3	1.ORI2.2.3.2
123	YN2202	YN2202	Yunnan Rattus tanezumi plague focus	Dehong Dai - Jingpo Autonomous Prefecture	DH	1995-11-16	Epidemic2	Suncus murinus		1.ORI2	Sublineage2	1.ORI2.2.3	1.ORI2.2.3.2
124	YN2205	YN2205	Yunnan Rattus tanezumi plague focus	Lincang City	LC	1996-04-23	Epidemic2	Rattus tanezumi		1.ORI2	Sublineage2	1.ORI2.2.3	1.ORI2.2.3.3
125	YN2210	YN2210	Yunnan Rattus tanezumi plague focus	Lincang City	LC	1996-05-11	Epidemic2	Human		1.ORI2	Sublineage2	1.ORI2.2.3	1.ORI2.2.3.3
126	YN2211	YN2211	Yunnan Rattus tanezumi plague focus	Lincang City	LC	1996-05-15	Epidemic2	Xenopsylla cheopis		1.ORI2	Sublineage2	1.ORI2.2.3	1.ORI2.2.3.3
127	YN2212	YN2212	Yunnan Rattus tanezumi plague focus	Lincang City	LC	1996-05-06	Epidemic2	Rattus tanezumi	Live	1.ORI2	Sublineage2	1.ORI2.2.3	1.ORI2.2.3.3
128	YN2215	YN2215	Yunnan Rattus tanezumi plague focus	Lincang City	LC	1996-05-23	Epidemic2	Rattus tanezumi		1.ORI2	Sublineage2	1.ORI2.2.3	1.ORI2.2.3.3
129	YN2217	YN2217	Yunnan Rattus tanezumi plague focus	Dehong Dai - Jingpo Autonomous Prefecture	DH	1996-05-13	Epidemic2	Rattus tanezumi	Live	1.ORI2	Sublineage2	1.ORI2.2.3	1.ORI2.2.3.1
130	YN2221	YN2221	Yunnan Rattus tanezumi plague focus	Dehong Dai - Jingpo Autonomous Prefecture	DH	1996-08-10	Epidemic2	Xenopsylla cheopis		1.ORI2	Sublineage2	1.ORI2.2.3	1.ORI2.2.3.2
131	YN2223	YN2223	Yunnan Rattus tanezumi plague focus	Dehong Dai - Jingpo Autonomous Prefecture	DH	1996-07-01	Epidemic2	Rattus tanezumi		1.ORI2	Sublineage2	1.ORI2.2.3	1.ORI2.2.3.2
132	YN2224	YN2224	Yunnan Rattus tanezumi plague focus	Dehong Dai - Jingpo Autonomous Prefecture	DH	1996-08-09	Epidemic2	Rattus tanezumi		1.ORI2	Sublineage2	1.ORI2.2.3	1.ORI2.2.3.2
133	YN2237	YN2237	Yunnan Rattus tanezumi plague focus	Puer City	P	1996-08-26	Epidemic2	Xenopsylla cheopis		1.ORI2	Sublineage2	1.ORI2.2.3	1.ORI2.2.3.3
134	YN2245	YN2245	Yunnan Rattus tanezumi plague focus	Dehong Dai - Jingpo Autonomous Prefecture	DH	1996-08-10	Epidemic2	Rattus tanezumi		1.ORI2	Sublineage2	1.ORI2.2.3	1.ORI2.2.3.2
135	YN2248	YN2248	Yunnan Rattus tanezumi plague focus	Puer City	P	1996-09-09	Epidemic2	Rattus tanezumi	Live	1.ORI2	Sublineage2	1.ORI2.2.3	1.ORI2.2.3.4
136	YN2258	YN2258	Yunnan Rattus tanezumi plague focus	Lincang City	LC	1996-10-08	Epidemic2	Human		1.ORI2	Sublineage2	1.ORI2.2.3	1.ORI2.2.3.3
137	YN2261	YN2261	Yunnan Rattus tanezumi plague focus	Lincang City	LC	1996-09-22	Epidemic2	Rattus tanezumi		1.ORI2	Sublineage2	1.ORI2.2.3	1.ORI2.2.3.3
138	YN2276	YN2276	Yunnan Rattus tanezumi plague focus	Dehong Dai - Jingpo Autonomous Prefecture	DH	1996-10-25	Epidemic2	Rattus tanezumi		1.ORI2	Sublineage2	1.ORI2.2.3	1.ORI2.2.3.2
139	YN2277	YN2277	Yunnan Rattus tanezumi plague focus	Dehong Dai - Jingpo Autonomous Prefecture	DH	1996-11-06	Epidemic2	Rattus nitidus		1.ORI2	Sublineage2	1.ORI2.2.3	1.ORI2.2.3.2
140	YN2280	YN2280	Yunnan Rattus tanezumi plague focus	Dehong Dai - Jingpo Autonomous Prefecture	DH	1996-10-23	Epidemic2	Rattus tanezumi	Live	1.ORI2	Sublineage2	1.ORI2.2.3	1.ORI2.2.3.2
141	YN2289	YN2289	Yunnan Rattus tanezumi plague focus	Honghe Hani-Yi Autonomous Prefecture	H	1997-02-02	Epidemic2	Rattus tanezumi		1.ORI2	Sublineage2	1.ORI2.2.3	1.ORI2.2.3.3
142	YN2290	YN2290	Yunnan Rattus tanezumi plague focus	Honghe Hani-Yi Autonomous Prefecture	H	1996-12-30	Epidemic2	Rattus tanezumi		1.ORI2	Sublineage2	1.ORI2.2.3	1.ORI2.2.3.3
143	YN2291	YN2291	Yunnan Rattus tanezumi plague focus	Honghe Hani-Yi Autonomous Prefecture	H	1997-01-03	Epidemic2	Rattus tanezumi		1.ORI2	Sublineage2	1.ORI2.2.3	1.ORI2.2.3.3
144	YN2294	YN2294	Yunnan Rattus tanezumi plague focus	Honghe Hani-Yi Autonomous Prefecture	H	1996-12-30	Epidemic2	Rattus tanezumi		1.ORI2	Sublineage2	1.ORI2.2.3	1.ORI2.2.3.3
145	YN2295	YN2295	Yunnan Rattus tanezumi plague focus	Honghe Hani-Yi Autonomous Prefecture	H	1996-12-30	Epidemic2	Rattus norvegicus		1.ORI2	Sublineage2	1.ORI2.2.3	1.ORI2.2.3.3
146	YN2299	YN2299	Yunnan Rattus tanezumi plague focus	Wenshan City	W	1996-12-10	Epidemic2	Human		1.ORI2	Sublineage2	1.ORI2.2.3	1.ORI2.2.3.3
147	YN2302	YN2302	Yunnan Rattus tanezumi plague focus	Wenshan City	W	1997-01-05	Epidemic2	Rattus tanezumi		1.ORI2	Sublineage2	1.ORI2.2.3	1.ORI2.2.3.3
148	YN2311	YN2311	Yunnan Rattus tanezumi plague focus	Wenshan City	W	1996-12-17	Epidemic2	Monopsyllus anisus Rothschild		1.ORI2	Sublineage2	1.ORI2.2.3	1.ORI2.2.3.3
149	YN2317	YN2317	Yunnan Rattus tanezumi plague focus	Honghe Hani-Yi Autonomous Prefecture	H	1996-12-30	Epidemic2	Rattus tanezumi		1.ORI2	Sublineage2	1.ORI2.2.3	1.ORI2.2.3.4
150	YN2329	YN2329	Yunnan Rattus tanezumi plague focus	Xishuangbanna Dai Autonomous Prefecture	X	1996-07-14	Epidemic2	Rattus tanezumi		1.ORI2	Sublineage2	1.ORI2.2.3	1.ORI2.2.3.4
151	YN2330	YN2330	Yunnan Rattus tanezumi plague focus	Xishuangbanna Dai Autonomous Prefecture	X	1996-10-16	Epidemic2	Rattus tanezumi		1.ORI2	Sublineage2	1.ORI2.2.3	1.ORI2.2.3.4
152	YN2401	YN2401	Yunnan Rattus tanezumi plague focus	Honghe Hani-Yi Autonomous Prefecture	H	1999-12-17	Epidemic2	Rattus tanezumi		1.ORI2	Sublineage2	1.ORI2.2.3	1.ORI2.2.3.3
153	YN2403	YN2403	Yunnan Rattus tanezumi plague focus	Puer City	P	1999-08-02	Epidemic2	Rattus tanezumi		1.ORI2	Sublineage2	1.ORI2.2.3	1.ORI2.2.3.4
154	YN2406	YN2406	Yunnan Rattus tanezumi plague focus	Wenshan City	W	1998-12-01	Epidemic2	Rattus tanezumi		1.ORI2	Sublineage2	1.ORI2.2.3	1.ORI2.2.3.3
155	YN2407	YN2407	Yunnan Rattus tanezumi plague focus	Puer City	P	1999-12-12	Epidemic2	Xenopsylla cheopis		1.ORI2	Sublineage2	1.ORI2.2.3	1.ORI2.2.3.4
156	YN2429	YN2429	Yunnan Rattus tanezumi plague focus	Kunming City	K	1997-12-23	Epidemic2	Rattus tanezumi		1.ORI2	Sublineage2	1.ORI2.2.3	1.ORI2.2.3.3
157	YN2431	YN2431	Yunnan Rattus tanezumi plague focus	Xishuangbanna Dai Autonomous Prefecture	X	1999-01-14	Epidemic2	Rat		1.ORI2	Sublineage2	1.ORI2.2.3	1.ORI2.2.3.4
158	YN2441	YN2441	Yunnan Rattus tanezumi plague focus	Lincang City	LC	1999-11-10	Epidemic2	Rattus tanezumi		1.ORI2	Sublineage2	1.ORI2.2.3	1.ORI2.2.3.3
159	YN2444	YN2444	Yunnan Rattus tanezumi plague focus	Lincang City	LC	1999-09-15	Epidemic2	Rattus tanezumi		1.ORI2	Sublineage2	1.ORI2.2.3	1.ORI2.2.3.3
160	YN2445	YN2445	Yunnan Rattus tanezumi plague focus	Xishuangbanna Dai Autonomous Prefecture	X	2000-05-18	Epidemic2	Rat		1.ORI2	Sublineage2	1.ORI2.2.3	1.ORI2.2.3.4
161	YN2467	YN2467	Yunnan Rattus tanezumi plague focus	Dehong Dai - Jingpo Autonomous Prefecture	DH	1999-12-30	Epidemic2	Rattus tanezumi		1.ORI2	Sublineage2	1.ORI2.2.3	1.ORI2.2.3.1
162	YN2468	YN2468	Yunnan Rattus tanezumi plague focus	Dehong Dai - Jingpo Autonomous Prefecture	DH	1999-12-30	Epidemic2	Rattus nitidus		1.ORI2	Sublineage2	1.ORI2.2.3	1.ORI2.2.3.1
163	YN2470	YN2470	Yunnan Rattus tanezumi plague focus	Puer City	P	1999-12-12	Epidemic2	Rattus tanezumi		1.ORI2	Sublineage2	1.ORI2.2.3	1.ORI2.2.3.4
164	YN2474	YN2474	Yunnan Rattus tanezumi plague focus	Qujing City	Q	2001-08-07	Epidemic2	Rattus tanezumi		1.ORI2	Sublineage2	1.ORI2.2.3	1.ORI2.2.3.3
165	YN2475	YN2475	Yunnan Rattus tanezumi plague focus	Qujing City	Q	2001-08-07	Epidemic2	Rattus norvegicus		1.ORI2	Sublineage2	1.ORI2.2.3	1.ORI2.2.3.3
166	YN2480	YN2480	Yunnan Rattus tanezumi plague focus	Honghe Hani-Yi Autonomous Prefecture	H	2001-08-09	Epidemic2	Rattus tanezumi		1.ORI2	Sublineage2	1.ORI2.2.3	1.ORI2.2.3.3
167	YN2484	YN2484	Yunnan Rattus tanezumi plague focus	Wenshan City	W	2001-09-01	Epidemic2	Rattus tanezumi		1.ORI2	Sublineage2	1.ORI2.2.3	1.ORI2.2.3.4
168	YN2485	YN2485	Yunnan Rattus tanezumi plague focus	Puer City	P	2001-05-10	Epidemic2	Xenopsylla cheopis		1.ORI2	Sublineage2	1.ORI2.2.3	1.ORI2.2.3.4
169	YN2504	YN2504	Yunnan Rattus tanezumi plague focus	Honghe Hani-Yi Autonomous Prefecture	H	2001-06-30	Epidemic2	musculus Linnaeus		1.ORI2	Sublineage2	1.ORI2.2.3	1.ORI2.2.3.3
170	YN2505	YN2505	Yunnan Rattus tanezumi plague focus	Honghe Hani-Yi Autonomous Prefecture	H	2001-06-30	Epidemic2	Rattus tanezumi		1.ORI2	Sublineage2	1.ORI2.2.3	1.ORI2.2.3.3
171	YN2509	YN2509	Yunnan Rattus tanezumi plague focus	Wenshan City	W	2000-09-21	Epidemic2	Human		1.ORI2	Sublineage2	1.ORI2.2.3	1.ORI2.2.3.4
172	YN2510	YN2510	Yunnan Rattus tanezumi plague focus	Honghe Hani-Yi Autonomous Prefecture	H	2000-11-24	Epidemic2	Rattus tanezumi		1.ORI2	Sublineage2	1.ORI2.2.3	1.ORI2.2.3.3
173	YN2511	YN2511	Yunnan Rattus tanezumi plague focus	Wenshan City	W	2000-09-21	Epidemic2	Rattus tanezumi		1.ORI2	Sublineage2	1.ORI2.2.3	1.ORI2.2.3.3
174	YN2512	YN2512	Yunnan Rattus tanezumi plague focus	Wenshan City	W	2000-09-21	Epidemic2	Rattus tanezumi		1.ORI2	Sublineage2	1.ORI2.2.3	1.ORI2.2.3.3
175	YN2521	YN2521	Yunnan Rattus tanezumi plague focus	Wenshan City	W	2000-09-21	Epidemic2	Rattus tanezumi		1.ORI2	Sublineage2	1.ORI2.2.3	1.ORI2.2.3.3
176	YN2524	YN2524	Yunnan Rattus tanezumi plague focus	Lincang City	LC	2001-09-28	Epidemic2	Human		1.ORI2	Sublineage2	1.ORI2.2.3	1.ORI2.2.3.3
177	YN2526	YN2526	Yunnan Rattus tanezumi plague focus	Lincang City	LC	2001-09-28	Epidemic2	Rattus tanezumi		1.ORI2	Sublineage2	1.ORI2.2.3	1.ORI2.2.3.3
178	YN2531	YN2531	Yunnan Rattus tanezumi plague focus	Honghe Hani-Yi Autonomous Prefecture	H	2001-10-10	Epidemic2	Rattus tanezumi		1.ORI2	Sublineage2	1.ORI2.2.3	1.ORI2.2.3.3
179	YN2545	YN2545	Yunnan Rattus tanezumi plague focus	Dehong Dai - Jingpo Autonomous Prefecture	DH	1999-08-12	Epidemic2	Xenopsylla cheopis		1.ORI2	Sublineage2	1.ORI2.2.3	1.ORI2.2.3.1
180	YN2546	YN2546	Yunnan Rattus tanezumi plague focus	Lincang City	LC	2001-11-10	Epidemic2	Rattus tanezumi		1.ORI2	Sublineage2	1.ORI2.2.3	1.ORI2.2.3.3
181	YN2551	YN2551	Yunnan Rattus tanezumi plague focus	Honghe Hani-Yi Autonomous Prefecture	H	2002-04-15	Epidemic2	Rattus tanezumi		1.ORI2	Sublineage2	1.ORI2.2.3	1.ORI2.2.3.3
182	YN2552	YN2552	Yunnan Rattus tanezumi plague focus	Dehong Dai - Jingpo Autonomous Prefecture	DH	2000-10-17	Epidemic2	Xenopsylla cheopis		1.ORI2	Sublineage2	1.ORI2.2.3	1.ORI2.2.3.2
183	YN2554	YN2554	Yunnan Rattus tanezumi plague focus	Dehong Dai - Jingpo Autonomous Prefecture	DH	1999-07-30	Epidemic2	Rattus tanezumi		1.ORI2	Sublineage2	1.ORI2.2.3	1.ORI2.2.3.3
184	YN2557	YN2557	Yunnan Rattus tanezumi plague focus	Lincang City	LC	2002-08-31	Epidemic2	Rattus tanezumi		1.ORI2	Sublineage2	1.ORI2.2.3	1.ORI2.2.3.3
185	YN2563	YN2563	Yunnan Rattus tanezumi plague focus	Wenshan City	W	2002-07-30	Epidemic2	Xenopsylla cheopis		1.ORI2	Sublineage2	1.ORI2.2.3	1.ORI2.2.3.3
186	YN2570	YN2570	Yunnan Rattus tanezumi plague focus	Wenshan City	W	2002-07-30	Epidemic2	Rattus tanezumi		1.ORI2	Sublineage2	1.ORI2.2.3	1.ORI2.2.3.3
187	YN2575	YN2575	Yunnan Rattus tanezumi plague focus	Wenshan City	W	2002-07-30	Epidemic2	Human		1.ORI2	Sublineage2	1.ORI2.2.3	1.ORI2.2.3.3
188	YN2580	YN2580	Yunnan Rattus tanezumi plague focus	Dehong Dai - Jingpo Autonomous Prefecture	DH	2001-09-01	Epidemic2	Rattus tanezumi		1.ORI2	Sublineage2	1.ORI2.2.3	1.ORI2.2.3.1
189	YN2585	YN2585	Yunnan Rattus tanezumi plague focus	Honghe Hani-Yi Autonomous Prefecture	H	2002-08-22	Epidemic2	musculus Linnaeus		1.ORI2	Sublineage2	1.ORI2.2.3	1.ORI2.2.3.3
190	YN2587	YN2587	Yunnan Rattus tanezumi plague focus	Honghe Hani-Yi Autonomous Prefecture	H	2002-09-11	Epidemic2	Rattus tanezumi		1.ORI2	Sublineage2	1.ORI2.2.3	1.ORI2.2.3.3
191	YN2619	YN2619	Yunnan Rattus tanezumi plague focus	Honghe Hani-Yi Autonomous Prefecture	H	2002-10-04	Epidemic2	Rattus tanezumi		1.ORI2	Sublineage2	1.ORI2.2.3	1.ORI2.2.3.3
192	YN2625	YN2625	Yunnan Rattus tanezumi plague focus	Dehong Dai - Jingpo Autonomous Prefecture	DH	2003-03-19	Epidemic2	Rattus tanezumi		1.ORI2	Sublineage2	1.ORI2.2.3	1.ORI2.2.3.1
193	YN2627	YN2627	Yunnan Rattus tanezumi plague focus	Lincang City	LC	2002-12-27	Epidemic2	Rattus tanezumi		1.ORI2	Sublineage2	1.ORI2.2.3	1.ORI2.2.3.3
194	YN2633	YN2633	Yunnan Rattus tanezumi plague focus	Dehong Dai - Jingpo Autonomous Prefecture	DH	2007-11-21	Epidemic2	Rattus tanezumi		1.ORI2	Sublineage2	1.ORI2.2.3	1.ORI2.2.3.2
195	YN2635	YN2635	Yunnan Rattus tanezumi plague focus	Xishuangbanna Dai Autonomous Prefecture	X	2007-07-16	Epidemic2	Rattus tanezumi		1.ORI2	Sublineage2	1.ORI2.2.3	1.ORI2.2.3.4
196	YN2636	YN2636	Yunnan Rattus tanezumi plague focus	Xishuangbanna Dai Autonomous Prefecture	X	2016-06-09	Silent 2	Human		1.ORI2	Sublineage2	1.ORI2.2.3	1.ORI2.2.3.4
197	C9-80002_DMS25689-V	YN80002	Yunnan Rattus tanezumi plague focus	Dali Bai AutonomousPrefecture	DL	1953-09-30	Epidemic 1	Rattus tanezumi		1.ORI2	Sublineage1	1.ORI2.2.1
198	C11-80003_DMS23183-V	YN80003	Yunnan Rattus tanezumi plague focus	Dali Bai AutonomousPrefecture	DL	1953-09-30	Epidemic 1	Rattus tanezumi		1.ORI2	Sublineage1	1.ORI2.2.1
199	D1-80011_DMS23185-V	YN80011	Yunnan Rattus tanezumi plague focus	Dali Bai AutonomousPrefecture	DL	1953-03-09	Epidemic 1	Rat		1.ORI2	Sublineage2	1.ORI2.2.3	1.ORI2.2.3.1
200	D12-80012_DMS22858-V	YN80012	Yunnan Rattus tanezumi plague focus	Dali Bai AutonomousPrefecture	DL	1955-03-09	Epidemic 1	Callosciurus erythraeus		1.ORI2	Sublineage2	1.ORI2.2.3	1.ORI2.2.3.1
201	E1-80013_DMS22859-V	YN80013	Yunnan Rattus tanezumi plague focus	Dali Bai AutonomousPrefecture	DL	1954-10-04	Epidemic 1	Rattus tanezumi		1.ORI2	Sublineage1	1.ORI2.2.1
202	E6-80015_DMS22864-V	YN80015	Yunnan Rattus tanezumi plague focus	Dali Bai AutonomousPrefecture	DL	1954-11-13	Epidemic 1	Rattus tanezumi		1.ORI2	Sublineage1	1.ORI2.2.1
203	E8-80018_DMS24033-V	YN80018	Yunnan Rattus tanezumi plague focus	Dali Bai AutonomousPrefecture	DL	1954-11-15	Epidemic 1	Rattus tanezumi		1.ORI2	Sublineage1	1.ORI2.2.1
204	E4-80019_DMS24029-V	YN80019	Yunnan Rattus tanezumi plague focus	Dali Bai AutonomousPrefecture	DL	1954-11-08	Epidemic 1	Rattus tanezumi		1.ORI2	Sublineage1	1.ORI2.2.1
205	B11-80020_DMS25679-V	YN80020	Yunnan Rattus tanezumi plague focus	Dali Bai AutonomousPrefecture	DL	1954-11-04	Epidemic 1	Rattus tanezumi		1.ORI2	Sublineage1	1.ORI2.2.1
206	C9-80022_DMS23181-V	YN80022	Yunnan Rattus tanezumi plague focus	Dali Bai AutonomousPrefecture	DL	1954-12-23	Epidemic 1	Rattus tanezumi		1.ORI2	Sublineage1	1.ORI2.2.1
207	C10-80025_DMS23182-V	YN80025	Yunnan Rattus tanezumi plague focus	Dali Bai AutonomousPrefecture	DL	1954-10-26	Epidemic 1	Rattus tanezumi		1.ORI2	Sublineage1	1.ORI2.2.1
208	C1-80026_DMS23369-V	YN80026	Yunnan Rattus tanezumi plague focus	Dali Bai AutonomousPrefecture	DL	1954-12-14	Epidemic 1	Rattus tanezumi		1.ORI2	Sublineage1	1.ORI2.2.1
209	C7-80027_DMS23179-V	YN80027	Yunnan Rattus tanezumi plague focus	Dali Bai AutonomousPrefecture	DL	1954-10-15	Epidemic 1	Rattus tanezumi		1.ORI2	Sublineage1	1.ORI2.2.1
210	C8-80028_DMS23180-V	YN80028	Yunnan Rattus tanezumi plague focus	Dali Bai AutonomousPrefecture	DL	1954-09-29	Epidemic 1	Rattus tanezumi		1.ORI2	Sublineage1	1.ORI2.2.1
211	E2-80030_DMS22860-V	YN80030	Yunnan Rattus tanezumi plague focus	Dali Bai AutonomousPrefecture	DL	1954-07-24	Epidemic 1	Rattus tanezumi		1.ORI2	Sublineage1	1.ORI2.2.1
212	C1-80031_DMS25681-V	YN80031	Yunnan Rattus tanezumi plague focus	Dali Bai AutonomousPrefecture	DL	1954-12-13	Epidemic 1	Rattus tanezumi		1.ORI2	Sublineage1	1.ORI2.2.1
213	B7-80032_DMS23227-V	YN80032	Yunnan Rattus tanezumi plague focus	Dali Bai AutonomousPrefecture	DL	1954-11-20	Epidemic 1	Rattus tanezumi		1.ORI2	Sublineage1	1.ORI2.2.1
214	E3-80034_DMS22861-V	YN80034	Yunnan Rattus tanezumi plague focus	Dali Bai AutonomousPrefecture	DL	1954-12-23	Epidemic 1	Rattus tanezumi		1.ORI2	Sublineage1	1.ORI2.2.1
215	D9-80035_DMS22855-V	YN80035	Yunnan Rattus tanezumi plague focus	Dali Bai AutonomousPrefecture	DL	1954-12-23	Epidemic 1	Rattus tanezumi		1.ORI2	Sublineage1	1.ORI2.2.1
216	E4-80038_DMS22862-V	YN80038	Yunnan Rattus tanezumi plague focus	Dali Bai AutonomousPrefecture	DL	1954-12-09	Epidemic 1	Rattus tanezumi		1.ORI2	Sublineage1	1.ORI2.2.1
217	E1-80041_DMS23197-V	YN80041	Yunnan Rattus tanezumi plague focus	Dali Bai AutonomousPrefecture	DL	1954-11-30	Epidemic 1	Rattus tanezumi		1.ORI2	Sublineage1	1.ORI2.2.1
218	D8-80042_DMS23192-V	YN80042	Yunnan Rattus tanezumi plague focus	Dali Bai AutonomousPrefecture	DL	1954-12-23	Epidemic 1	Rattus tanezumi		1.ORI2	Sublineage1	1.ORI2.2.1
219	D9-80043_DMS23193-V	YN80043	Yunnan Rattus tanezumi plague focus	Dali Bai AutonomousPrefecture	DL	1954-12-28	Epidemic 1	Rattus tanezumi		1.ORI2	Sublineage1	1.ORI2.2.1
220	E7-80044_DMS24032-V	YN80044	Yunnan Rattus tanezumi plague focus	Dali Bai AutonomousPrefecture	DL	1954-11-30	Epidemic 1	Rattus tanezumi		1.ORI2	Sublineage1	1.ORI2.2.1
221	D10-80045_DMS23194-V	YN80045	Yunnan Rattus tanezumi plague focus	Dali Bai AutonomousPrefecture	DL	1954-12-22	Epidemic 1	Rattus tanezumi		1.ORI2	Sublineage1	1.ORI2.2.1
222	D6-80047_DMS23190-V	YN80047	Yunnan Rattus tanezumi plague focus	Dali Bai AutonomousPrefecture	DL	1954-12-11	Epidemic 1	Rattus tanezumi		1.ORI2	Sublineage1	1.ORI2.2.1
223	D7-80048_DMS23191-V	YN80048	Yunnan Rattus tanezumi plague focus	Dali Bai AutonomousPrefecture	DL	1955-01-08	Epidemic 1	Rattus tanezumi		1.ORI2	Sublineage1	1.ORI2.2.1
224	D4-80049_DMS23188-V	YN80049	Yunnan Rattus tanezumi plague focus	Dali Bai AutonomousPrefecture	DL	1955-01-03	Epidemic 1	Rattus tanezumi		1.ORI2	Sublineage1	1.ORI2.2.1
225	D5-80050_DMS23189-V	YN80050	Yunnan Rattus tanezumi plague focus	Dali Bai AutonomousPrefecture	DL	1955-01-04	Epidemic 1	Rattus tanezumi		1.ORI2	Sublineage1	1.ORI2.2.1
226	D2-80052_DMS23186-V	YN80052	Yunnan Rattus tanezumi plague focus	Dali Bai AutonomousPrefecture	DL	1955-01-11	Epidemic 1	Rattus tanezumi		1.ORI2	Sublineage1	1.ORI2.2.1
227	D3-80053_DMS23187-V	YN80053	Yunnan Rattus tanezumi plague focus	Dali Bai AutonomousPrefecture	DL	1955-01-11	Epidemic 1	Rattus tanezumi		1.ORI2	Sublineage1	1.ORI2.2.1
228	E2-80054_DMS23198-V	YN80054	Yunnan Rattus tanezumi plague focus	Dali Bai AutonomousPrefecture	DL	1955-01-12	Epidemic 1	Rattus tanezumi		1.ORI2	Sublineage1	1.ORI2.2.1
229	E12-80055_DMS23208-V	YN80055	Yunnan Rattus tanezumi plague focus	Dali Bai AutonomousPrefecture	DL	1955-01-23	Epidemic 1	Rattus tanezumi		1.ORI2	Sublineage1	1.ORI2.2.1
230	E10-80057_DMS23206-V	YN80057	Yunnan Rattus tanezumi plague focus	Dali Bai AutonomousPrefecture	DL	1955-02-01	Epidemic 1	Rattus tanezumi		1.ORI2	Sublineage1	1.ORI2.2.1
231	E9-80058_DMS23205-V	YN80058	Yunnan Rattus tanezumi plague focus	Dali Bai AutonomousPrefecture	DL	1955-01-31	Epidemic 1	Rattus tanezumi		1.ORI2	Sublineage1	1.ORI2.2.1
232	E8-80059_DMS23204-V	YN80059	Yunnan Rattus tanezumi plague focus	Dali Bai AutonomousPrefecture	DL	1955-01-31	Epidemic 1	Rattus tanezumi		1.ORI2	Sublineage1	1.ORI2.2.1
233	E7-80060_DMS23203-V	YN80060	Yunnan Rattus tanezumi plague focus	Dali Bai AutonomousPrefecture	DL	1955-01-31	Epidemic 1	Rattus tanezumi		1.ORI2	Sublineage1	1.ORI2.2.1
234	D12-80063_DMS23196-V	YN80063	Yunnan Rattus tanezumi plague focus	Dali Bai AutonomousPrefecture	DL	1955-02-14	Epidemic 1	Rattus tanezumi		1.ORI2	Sublineage1	1.ORI2.2.1
235	E6-80064_DMS23202-V	YN80064	Yunnan Rattus tanezumi plague focus	Dali Bai AutonomousPrefecture	DL	1955-02-14	Epidemic 1	Rattus tanezumi		1.ORI2	Sublineage1	1.ORI2.2.1
236	E4-80066_DMS23200-V	YN80066	Yunnan Rattus tanezumi plague focus	Dali Bai AutonomousPrefecture	DL	1955-02-18	Epidemic 1	Rattus tanezumi		1.ORI2	Sublineage1	1.ORI2.2.1
237	E3-80067_DMS23199-V	YN80067	Yunnan Rattus tanezumi plague focus	Dali Bai AutonomousPrefecture	DL	1955-02-18	Epidemic 1	Rattus tanezumi		1.ORI2	Sublineage1	1.ORI2.2.1
238	E10-80069_DMS24035-V	YN80069	Yunnan Rattus tanezumi plague focus	Dali Bai AutonomousPrefecture	DL	1955-02-22	Epidemic 1	Rattus tanezumi		1.ORI2	Sublineage1	1.ORI2.2.1
239	E3-80070_DMS24028-V	YN80070	Yunnan Rattus tanezumi plague focus	Dali Bai AutonomousPrefecture	DL	1955-02-22	Epidemic 1	Rattus tanezumi		1.ORI2	Sublineage1	1.ORI2.2.1
240	D7-80073_DMS24020-V	YN80073	Yunnan Rattus tanezumi plague focus	Dali Bai AutonomousPrefecture	DL	1955-02-11	Epidemic 1	Rattus tanezumi		1.ORI2	Sublineage1	1.ORI2.2.1
241	E5-81002_DMS23201-V	YN81002	Yunnan Rattus tanezumi plague focus	Dali Bai AutonomousPrefecture	DL	1953-11-29	Epidemic 1	Rattus tanezumi		1.ORI2	Sublineage1	1.ORI2.2.1
242	D4-81003_DMS24017-V	YN81003	Yunnan Rattus tanezumi plague focus	Dali Bai AutonomousPrefecture	DL	1952-12-10	Epidemic 1	Rattus tanezumi		1.ORI2	Sublineage1	1.ORI2.2.1
243	D6-81004_DMS24019-V	YN81004	Yunnan Rattus tanezumi plague focus	Dali Bai AutonomousPrefecture	DL	1953-01-15	Epidemic 1	Rattus tanezumi		1.ORI2	Sublineage1	1.ORI2.2.1
244	D11-81005_DMS24024-V	YN81005	Yunnan Rattus tanezumi plague focus	Dali Bai AutonomousPrefecture	DL	1952-11-18	Epidemic 1	Rattus tanezumi		1.ORI2	Sublineage1	1.ORI2.2.1
245	D8-81007_DMS24021-V	YN81007	Yunnan Rattus tanezumi plague focus	Dali Bai AutonomousPrefecture	DL	1953-01-31	Epidemic 1	Rattus tanezumi		1.ORI2	Sublineage1	1.ORI2.2.1
246	E2-81008_DMS24027-V	YN81008	Yunnan Rattus tanezumi plague focus	Dali Bai AutonomousPrefecture	DL	1953-01-07	Epidemic 1	Rattus tanezumi		1.ORI2	Sublineage1	1.ORI2.2.1
247	E11-82002_DMS24036-V	YN82002	Yunnan Rattus tanezumi plague focus	Dehong Dai - Jingpo Autonomous Prefecture	DH	1953-12-20	Epidemic 1	Rat		1.ORI2	Sublineage1	1.ORI2.2.1
248	E9-82003_DMS24034-V	YN82003	Yunnan Rattus tanezumi plague focus	Dehong Dai - Jingpo Autonomous Prefecture	DH	1953-12-20	Epidemic 1	Rat		1.ORI2	Sublineage1	1.ORI2.2.1
249	C1-82004_DMS24002-V	YN82004	Yunnan Rattus tanezumi plague focus	Dehong Dai - Jingpo Autonomous Prefecture	DH	1953-12-20	Epidemic 1	Rat		1.ORI2	Sublineage1	1.ORI2.2.1
250	E9-82009_DMS22867-V	YN82009	Yunnan Rattus tanezumi plague focus	Dehong Dai - Jingpo Autonomous Prefecture	DH	1984-09-07	Epidemic2	Rattus tanezumi		1.ORI2	Sublineage2	1.ORI2.2.3	1.ORI2.2.3.1
251	C4-82011_DMS24005-V	YN82011	Yunnan Rattus tanezumi plague focus	Dehong Dai - Jingpo Autonomous Prefecture	DH	1984-09-12	Epidemic2	Rattus tanezumi		1.ORI2	Sublineage2	1.ORI2.2.3	1.ORI2.2.3.1
252	B4-82012_DMS21943-V	YN82012	Yunnan Rattus tanezumi plague focus	Dehong Dai - Jingpo Autonomous Prefecture	DH	1984-09-17	Epidemic2	Rattus tanezumi		1.ORI2	Sublineage2	1.ORI2.2.3	1.ORI2.2.3.1
253	C12-82014_DMS24013-V	YN82014	Yunnan Rattus tanezumi plague focus	Dehong Dai - Jingpo Autonomous Prefecture	DH	1984-09-13	Epidemic2	Rattus tanezumi		1.ORI2	Sublineage2	1.ORI2.2.3	1.ORI2.2.3.1
254	B11-82016_DMS24000-V	YN82016	Yunnan Rattus tanezumi plague focus	Dehong Dai - Jingpo Autonomous Prefecture	DH	1986-05-25	Epidemic2	Rattus tanezumi		1.ORI2	Sublineage2	1.ORI2.2.3	1.ORI2.2.3.1
255	B10-82017_DMS23999-V	YN82017	Yunnan Rattus tanezumi plague focus	Dehong Dai - Jingpo Autonomous Prefecture	DH	1986-05-27	Epidemic2	Leptopsylla segnis		1.ORI2	Sublineage2	1.ORI2.2.3	1.ORI2.2.3.1
256	A11-82018_DMS23219-V	YN82018	Yunnan Rattus tanezumi plague focus	Dehong Dai - Jingpo Autonomous Prefecture	DH	1986-05-26	Epidemic2	Xenopsylla cheopis		1.ORI2	Sublineage2	1.ORI2.2.3	1.ORI2.2.3.1
257	B12-82019_DMS24001-V	YN82019	Yunnan Rattus tanezumi plague focus	Dehong Dai - Jingpo Autonomous Prefecture	DH	1986-06-04	Epidemic2	Rattus tanezumi		1.ORI2	Sublineage2	1.ORI2.2.3	1.ORI2.2.3.1
258	C2-82020_DMS24003-V	YN82020	Yunnan Rattus tanezumi plague focus	Dehong Dai - Jingpo Autonomous Prefecture	DH	1986-06-03	Epidemic2	Rattus tanezumi		1.ORI2	Sublineage2	1.ORI2.2.3	1.ORI2.2.3.1
259	A10-82021_DMS23218-V	YN82021	Yunnan Rattus tanezumi plague focus	Dehong Dai - Jingpo Autonomous Prefecture	DH	1986-06-04	Epidemic2	Xenopsylla cheopis		1.ORI2	Sublineage2	1.ORI2.2.3	1.ORI2.2.3.1
260	A12-82022_DMS23220-V	YN82022	Yunnan Rattus tanezumi plague focus	Dehong Dai - Jingpo Autonomous Prefecture	DH	1990-06-29	Epidemic2	Xenopsylla cheopis		1.ORI2	Sublineage2	1.ORI2.2.3	1.ORI2.2.3.2
261	E1-82023_DMS24026-V	YN82023	Yunnan Rattus tanezumi plague focus	Dehong Dai - Jingpo Autonomous Prefecture	DH	1990-06-29	Epidemic2	Xenopsylla cheopis		1.ORI2	Sublineage2	1.ORI2.2.3	1.ORI2.2.3.2
262	B1-82024_DMS23221-V	YN82024	Yunnan Rattus tanezumi plague focus	Dehong Dai - Jingpo Autonomous Prefecture	DH	1990-07-05	Epidemic2	Xenopsylla cheopis		1.ORI2	Sublineage2	1.ORI2.2.3	1.ORI2.2.3.2
263	B3-82025_DMS21942-V	YN82025	Yunnan Rattus tanezumi plague focus	Dehong Dai - Jingpo Autonomous Prefecture	DH	1990-07-03	Epidemic2	Xenopsylla cheopis		1.ORI2	Sublineage2	1.ORI2.2.3	1.ORI2.2.3.2
264	C10-82026_DMS24011-V	YN82026	Yunnan Rattus tanezumi plague focus	Dehong Dai - Jingpo Autonomous Prefecture	DH	1990-07-08	Epidemic2	Xenopsylla cheopis		1.ORI2	Sublineage2	1.ORI2.2.3	1.ORI2.2.3.2
265	A7-82027_DMS23215-V	YN82027	Yunnan Rattus tanezumi plague focus	Dehong Dai - Jingpo Autonomous Prefecture	DH	1990-07-10	Epidemic2	Xenopsylla cheopis		1.ORI2	Sublineage2	1.ORI2.2.3	1.ORI2.2.3.2
266	A5-82028_DMS23213-V	YN82028	Yunnan Rattus tanezumi plague focus	Dehong Dai - Jingpo Autonomous Prefecture	DH	1990-06-22	Epidemic2	Rattus tanezumi		1.ORI2	Sublineage2	1.ORI2.2.3	1.ORI2.2.3.2
267	C2-82029_DMS23370-V	YN82029	Yunnan Rattus tanezumi plague focus	Dehong Dai - Jingpo Autonomous Prefecture	DH	1990-07-14	Epidemic2	Xenopsylla cheopis		1.ORI2	Sublineage2	1.ORI2.2.3	1.ORI2.2.3.2
268	A9-82031_DMS23217-V	YN82031	Yunnan Rattus tanezumi plague focus	Dehong Dai - Jingpo Autonomous Prefecture	DH	1990-10-26	Epidemic2	Rattus tanezumi		1.ORI2	Sublineage2	1.ORI2.2.3	1.ORI2.2.3.2
269	B2-82032_DMS21941-V	YN82032	Yunnan Rattus tanezumi plague focus	Dehong Dai - Jingpo Autonomous Prefecture	DH	1990-09-20	Epidemic2	Rattus tanezumi		1.ORI2	Sublineage2	1.ORI2.2.3	1.ORI2.2.3.2
270	A6-83002_DMS23214-V	YN83002	Yunnan Rattus tanezumi plague focus	Baoshan City	B	1953-09-15	Epidemic 1	Rattus tanezumi		1.ORI2	Sublineage1	1.ORI2.2.1
271	C9-83004_DMS24010-V	YN83004	Yunnan Rattus tanezumi plague focus	Baoshan City	B	1953-12-20	Epidemic 1	Rattus tanezumi		1.ORI2	Sublineage1	1.ORI2.2.1
272	B2-83005_DMS23222-V	YN83005	Yunnan Rattus tanezumi plague focus	Baoshan City	B	1953-12-20	Epidemic 1	Rattus tanezumi		1.ORI2	Sublineage1	1.ORI2.2.1
273	B8-83006_DMS23105-V	YN83006	Yunnan Rattus tanezumi plague focus	Baoshan City	B	1983-08-24	Epidemic2	Rattus tanezumi		1.ORI2	Sublineage2	1.ORI2.2.3	1.ORI2.2.3.1
274	A3-83008_DMS23211-V	YN83008	Yunnan Rattus tanezumi plague focus	Baoshan City	B	1983-09-04	Epidemic2	Leptopsylla segnis		1.ORI2	Sublineage2	1.ORI2.2.3	1.ORI2.2.3.1
275	A8-83010_DMS23216-V	YN83010	Yunnan Rattus tanezumi plague focus	Baoshan City	B	1983-09-03	Epidemic2	Rattus tanezumi		1.ORI2	Sublineage2	1.ORI2.2.3	1.ORI2.2.3.1
276	A1-83011_DMS23209-V	YN83011	Yunnan Rattus tanezumi plague focus	Baoshan City	B	1983-09-05	Epidemic2	Rattus tanezumi		1.ORI2	Sublineage2	1.ORI2.2.3	1.ORI2.2.3.1
277	B9-83013_DMS23998-V	YN83013	Yunnan Rattus tanezumi plague focus	Baoshan City	B	1983-09-06	Epidemic2	Rattus tanezumi		1.ORI2	Sublineage2	1.ORI2.2.3	1.ORI2.2.3.1
278	A2-83015_DMS23210-V	YN83015	Yunnan Rattus tanezumi plague focus	Baoshan City	B	1983-09-07	Epidemic2	Rattus tanezumi		1.ORI2	Sublineage2	1.ORI2.2.3	1.ORI2.2.3.1
279	B12-85001_DMS23368-V	YN85001	Yunnan Rattus tanezumi plague focus	Dehong Dai - Jingpo Autonomous Prefecture	DH	1955-12-01	Epidemic 1	Rat		1.ORI2	Sublineage1	1.ORI2.2.1
280	C1-86001_DMS23074-V	YN86001	Yunnan Rattus tanezumi plague focus	Dehong Dai - Jingpo Autonomous Prefecture	DH	1982-07-28	Epidemic2	Rattus tanezumi		1.ORI2
281	C3-86003_DMS23371-V	YN86003	Yunnan Rattus tanezumi plague focus	Dehong Dai - Jingpo Autonomous Prefecture	DH	1982-08-01	Epidemic2	Xenopsylla cheopis		1.ORI2	Sublineage2	1.ORI2.2.3	1.ORI2.2.3.1
282	A1-86004_DMS25657-V	YN86004	Yunnan Rattus tanezumi plague focus	Dehong Dai - Jingpo Autonomous Prefecture	DH	1982-08-01	Epidemic2	Rattus tanezumi		1.ORI2	Sublineage2	1.ORI2.2.3	1.ORI2.2.3.1
283	A2-86005_DMS25658-V	YN86005	Yunnan Rattus tanezumi plague focus	Dehong Dai - Jingpo Autonomous Prefecture	DH	1983-08-14	Epidemic2	Rattus tanezumi		1.ORI2	Sublineage2	1.ORI2.2.3	1.ORI2.2.3.1
284	A10-86006_DMS23158-V	YN86006	Yunnan Rattus tanezumi plague focus	Dehong Dai - Jingpo Autonomous Prefecture	DH	1983-08-15	Epidemic2	Rattus tanezumi		1.ORI2	Sublineage2	1.ORI2.2.3	1.ORI2.2.3.1
285	A5-86007_DMS25661-V	YN86007	Yunnan Rattus tanezumi plague focus	Dehong Dai - Jingpo Autonomous Prefecture	DH	1983-08-18	Epidemic2	Rattus tanezumi		1.ORI2	Sublineage2	1.ORI2.2.3	1.ORI2.2.3.1
286	C5-86008_DMS24006-V	YN86008	Yunnan Rattus tanezumi plague focus	Dehong Dai - Jingpo Autonomous Prefecture	DH	1983-08-13	Epidemic2	Xenopsylla cheopis		1.ORI2	Sublineage2	1.ORI2.2.3	1.ORI2.2.3.1
287	A6-86009_DMS25662-V	YN86009	Yunnan Rattus tanezumi plague focus	Dehong Dai - Jingpo Autonomous Prefecture	DH	1983-06-13	Epidemic2	Xenopsylla cheopis		1.ORI2	Sublineage2	1.ORI2.2.3	1.ORI2.2.3.1
288	A10-86010_DMS25666-V	YN86010	Yunnan Rattus tanezumi plague focus	Dehong Dai - Jingpo Autonomous Prefecture	DH	1984-07-29	Epidemic2	Xenopsylla cheopis		1.ORI2	Sublineage2	1.ORI2.2.3	1.ORI2.2.3.1
289	A12-86011_DMS25668-V	YN86011	Yunnan Rattus tanezumi plague focus	Dehong Dai - Jingpo Autonomous Prefecture	DH	1984-07-29	Epidemic2	Xenopsylla cheopis		1.ORI2	Sublineage2	1.ORI2.2.3	1.ORI2.2.3.1
290	B3-86012_DMS23223-V	YN86012	Yunnan Rattus tanezumi plague focus	Dehong Dai - Jingpo Autonomous Prefecture	DH	1984-07-23	Epidemic2	Rattus tanezumi		1.ORI2	Sublineage2	1.ORI2.2.3	1.ORI2.2.3.1
291	B2-86013_DMS25670-V	YN86013	Yunnan Rattus tanezumi plague focus	Dehong Dai - Jingpo Autonomous Prefecture	DH	1984-07-25	Epidemic2	Rattus tanezumi		1.ORI2	Sublineage2	1.ORI2.2.3	1.ORI2.2.3.1
292	A9-86014_DMS22879-V	YN86014	Yunnan Rattus tanezumi plague focus	Dehong Dai - Jingpo Autonomous Prefecture	DH	1984-08-07	Epidemic2	Rattus tanezumi		1.ORI2	Sublineage2	1.ORI2.2.3	1.ORI2.2.3.1
293	B10-86016_DMS25678-V	YN86016	Yunnan Rattus tanezumi plague focus	Dehong Dai - Jingpo Autonomous Prefecture	DH	1984-12-29	Epidemic2	Rattus tanezumi		1.ORI2	Sublineage2	1.ORI2.2.3	1.ORI2.2.3.1
294	D5-86017_DMS22851-V	YN86017	Yunnan Rattus tanezumi plague focus	Dehong Dai - Jingpo Autonomous Prefecture	DH	1984-05-29	Epidemic2	Rattus tanezumi		1.ORI2	Sublineage2	1.ORI2.2.3	1.ORI2.2.3.1
295	A2-86018_DMS22872-V	YN86018	Yunnan Rattus tanezumi plague focus	Dehong Dai - Jingpo Autonomous Prefecture	DH	1984-06-10	Epidemic2	Rattus tanezumi		1.ORI2	Sublineage2	1.ORI2.2.3	1.ORI2.2.3.1
296	A1-86019_DMS22871-V	YN86019	Yunnan Rattus tanezumi plague focus	Dehong Dai - Jingpo Autonomous Prefecture	DH	1984-03-08	Epidemic2	Rattus tanezumi		1.ORI2	Sublineage2	1.ORI2.2.3	1.ORI2.2.3.1
297	A3-86020_DMS22873-V	YN86020	Yunnan Rattus tanezumi plague focus	Dehong Dai - Jingpo Autonomous Prefecture	DH	1985-06-05	Epidemic2	Xenopsylla cheopis		1.ORI2	Sublineage1	1.ORI2.2.1
298	A4-86021_DMS22874-V	YN86021	Yunnan Rattus tanezumi plague focus	Dehong Dai - Jingpo Autonomous Prefecture	DH	1985-06-16	Epidemic2	Rattus tanezumi		1.ORI2	Sublineage2	1.ORI2.2.3	1.ORI2.2.3.1
299	A6-86024_DMS22876-V	YN86024	Yunnan Rattus tanezumi plague focus	Dehong Dai - Jingpo Autonomous Prefecture	DH	1990-11-20	Epidemic2	Xenopsylla cheopis		1.ORI2	Sublineage2	1.ORI2.2.3	1.ORI2.2.3.1
300	A7-86025_DMS22877-V	YN86025	Yunnan Rattus tanezumi plague focus	Dehong Dai - Jingpo Autonomous Prefecture	DH	1990-11-13	Epidemic2	Xenopsylla cheopis		1.ORI2	Sublineage2	1.ORI2.2.3	1.ORI2.2.3.1
301	A8-86026_DMS22878-V	YN86026	Yunnan Rattus tanezumi plague focus	Dehong Dai - Jingpo Autonomous Prefecture	DH	1990-11-13	Epidemic2	Xenopsylla cheopis		1.ORI2	Sublineage2	1.ORI2.2.3	1.ORI2.2.3.1
302	D10-86027_DMS22856-V	YN86027	Yunnan Rattus tanezumi plague focus	Dehong Dai - Jingpo Autonomous Prefecture	DH	1990-11-13	Epidemic2	Xenopsylla cheopis		1.ORI2	Sublineage2	1.ORI2.2.3	1.ORI2.2.3.1
303	D6-86028_DMS22852-V	YN86028	Yunnan Rattus tanezumi plague focus	Dehong Dai - Jingpo Autonomous Prefecture	DH	1990-07-29	Epidemic2	Rattus tanezumi		1.ORI2	Sublineage2	1.ORI2.2.3	1.ORI2.2.3.1
304	B5-86029_DMS23165-V	YN86029	Yunnan Rattus tanezumi plague focus	Dehong Dai - Jingpo Autonomous Prefecture	DH	1990-11-13	Epidemic2	Rattus tanezumi		1.ORI2	Sublineage2	1.ORI2.2.3	1.ORI2.2.3.1
305	C3-87001_DMS23107-V	YN87001	Yunnan Rattus tanezumi plague focus	Dehong Dai - Jingpo Autonomous Prefecture	DH	1982-08-13	Epidemic2	Rattus tanezumi		1.ORI2	Sublineage2	1.ORI2.2.3	1.ORI2.2.3.1
306	B3-87002_DMS23163-V	YN87002	Yunnan Rattus tanezumi plague focus	Dehong Dai - Jingpo Autonomous Prefecture	DH	1982-08-13	Epidemic2	Rattus tanezumi		1.ORI2	Sublineage2	1.ORI2.2.3	1.ORI2.2.3.1
307	B7-87005_DMS23167-V	YN87005	Yunnan Rattus tanezumi plague focus	Dehong Dai - Jingpo Autonomous Prefecture	DH	1982-08-30	Epidemic2	Xenopsylla cheopis		1.ORI2	Sublineage2	1.ORI2.2.3	1.ORI2.2.3.1
308	C6-87006_DMS23178-V	YN87006	Yunnan Rattus tanezumi plague focus	Dehong Dai - Jingpo Autonomous Prefecture	DH	1982-08-30	Epidemic2	Xenopsylla cheopis		1.ORI2	Sublineage2	1.ORI2.2.3	1.ORI2.2.3.1
309	B8-87007_DMS23168-V	YN87007	Yunnan Rattus tanezumi plague focus	Dehong Dai - Jingpo Autonomous Prefecture	DH	1982-08-30	Epidemic2	Xenopsylla cheopis		1.ORI2	Sublineage2	1.ORI2.2.3	1.ORI2.2.3.1
310	A11-87009_DMS23159-V	YN87009	Yunnan Rattus tanezumi plague focus	Dehong Dai - Jingpo Autonomous Prefecture	DH	1982-11-05	Epidemic2	Xenopsylla cheopis		1.ORI2	Sublineage2	1.ORI2.2.3	1.ORI2.2.3.1
311	C5-87010_DMS23109-V	YN87010	Yunnan Rattus tanezumi plague focus	Dehong Dai - Jingpo Autonomous Prefecture	DH	1983-01-17	Epidemic2	Xenopsylla cheopis		1.ORI2	Sublineage2	1.ORI2.2.3	1.ORI2.2.3.1
312	C8-87011_DMS24009-V	YN87011	Yunnan Rattus tanezumi plague focus	Dehong Dai - Jingpo Autonomous Prefecture	DH	1983-03-03	Epidemic2	Rattus tanezumi		1.ORI2	Sublineage2	1.ORI2.2.3	1.ORI2.2.3.1
313	A12-87012_DMS23160-V	YN87012	Yunnan Rattus tanezumi plague focus	Dehong Dai - Jingpo Autonomous Prefecture	DH	1983-03-18	Epidemic2	Rattus tanezumi		1.ORI2	Sublineage2	1.ORI2.2.3	1.ORI2.2.3.1
314	B1-87013_DMS23161-V	YN87013	Yunnan Rattus tanezumi plague focus	Dehong Dai - Jingpo Autonomous Prefecture	DH	1983-06-16	Epidemic2	Rattus tanezumi		1.ORI2	Sublineage2	1.ORI2.2.3	1.ORI2.2.3.1
315	D11-87014_DMS22857-V	YN87014	Yunnan Rattus tanezumi plague focus	Dehong Dai - Jingpo Autonomous Prefecture	DH	1983-08-02	Epidemic2	Rattus tanezumi		1.ORI2	Sublineage2	1.ORI2.2.3	1.ORI2.2.3.1
316	B2-87015_DMS23162-V	YN87015	Yunnan Rattus tanezumi plague focus	Dehong Dai - Jingpo Autonomous Prefecture	DH	1983-08-03	Epidemic2	Rattus tanezumi		1.ORI2	Sublineage2	1.ORI2.2.3	1.ORI2.2.3.1
317	B4-87017_DMS23164-V	YN87017	Yunnan Rattus tanezumi plague focus	Dehong Dai - Jingpo Autonomous Prefecture	DH	1983-08-07	Epidemic2	Xenopsylla cheopis		1.ORI2	Sublineage2	1.ORI2.2.3	1.ORI2.2.3.1
318	YN1247	YN1247	Yunnan Rattus tanezumi plague focus	Dehong Dai - Jingpo Autonomous Prefecture	DH	1984-07-13	Epidemic2	Rattus tanezumi		1.ORI2	Sublineage2	1.ORI2.2.3	1.ORI2.2.3.1
319	YN2179	YN2179	Yunnan Rattus tanezumi plague focus	The Republic of the Union of Myanmar	Myanmar	1995-11-08	Epidemic2	Rattus tanezumi		1.ORI2	Sublineage2	1.ORI2.2.3	1.ORI2.2.3.4
320	YN2637	YN2637	Yunnan Rattus tanezumi plague focus	Xishuangbanna Dai Autonomous Prefecture	X	2016-06-11	Silent 2	Rattus tanezumi		1.ORI2	Sublineage2	1.ORI2.2.3	1.ORI2.2.3.4
321	YN2638	YN2638	Yunnan Rattus tanezumi plague focus	Xishuangbanna Dai Autonomous Prefecture	X	2016-06-13	Silent 2	Rattus tanezumi		1.ORI2	Sublineage2	1.ORI2.2.3	1.ORI2.2.3.4
322	YN341	YN341	Yunnan Rattus tanezumi plague focus	Dali Bai AutonomousPrefecture	DL	1954-10-05	Epidemic 1	Rattus tanezumi	Live	1.ORI2	Sublineage1	1.ORI2.2.1
323	B9-K090001_DMS23169-V	YNK090001	Yunnan Rattus tanezumi plague focus	Lincang City	LC	1990-12-26	Epidemic2	Human		1.ORI2	Sublineage2	1.ORI2.2.3	1.ORI2.2.3.3
324	C5-K090002_DMS23177-V	YNK090002	Yunnan Rattus tanezumi plague focus	Lincang City	LC	1990-12-27	Epidemic2	Rattus tanezumi		1.ORI2	Sublineage2	1.ORI2.2.3	1.ORI2.2.3.3
325	B12-K090004_DMS23172-V	YNK090004	Yunnan Rattus tanezumi plague focus	Lincang City	LC	1990-12-16	Epidemic2	Xenopsylla cheopis		1.ORI2	Sublineage2	1.ORI2.2.3	1.ORI2.2.3.3
326	C1-K090005_DMS23173-V	YNK090005	Yunnan Rattus tanezumi plague focus	Lincang City	LC	1991-07-29	Epidemic2	Soil		1.ORI2	Sublineage2	1.ORI2.2.3	1.ORI2.2.3.3
327	C3-K090006_DMS23175-V	YNK090006	Yunnan Rattus tanezumi plague focus	Lincang City	LC	1991-08-18	Epidemic2	Rattus tanezumi		1.ORI2	Sublineage2	1.ORI2.2.3	1.ORI2.2.3.3
328	C2-K090008_DMS23174-V	YNK090008	Yunnan Rattus tanezumi plague focus	Lincang City	LC	1991-08-18	Epidemic2	Rattus tanezumi		1.ORI2	Sublineage2	1.ORI2.2.3	1.ORI2.2.3.3
329	B6-K100002_DMS23166-V	YNK100002	Yunnan Rattus tanezumi plague focus	Dehong Dai - Jingpo Autonomous Prefecture	DH	1991-06-07	Epidemic2	Rattus tanezumi		1.ORI2	Sublineage2	1.ORI2.2.3	1.ORI2.2.3.1
330	D3-K100003_DMS25695-V	YNK100003	Yunnan Rattus tanezumi plague focus	Dehong Dai - Jingpo Autonomous Prefecture	DH	1991-06-09	Epidemic2	Rattus tanezumi		1.ORI2	Sublineage2	1.ORI2.2.3	1.ORI2.2.3.1
331	C4-K100004_DMS23176-V	YNK100004	Yunnan Rattus tanezumi plague focus	Dehong Dai - Jingpo Autonomous Prefecture	DH	1991-06-09	Epidemic2	Rattus tanezumi		1.ORI2	Sublineage2	1.ORI2.2.3	1.ORI2.2.3.1
332	A11-K100006_DMS25667-V	YNK100006	Yunnan Rattus tanezumi plague focus	Dehong Dai - Jingpo Autonomous Prefecture	DH	1991-06-12	Epidemic2	Xenopsylla cheopis		1.ORI2	Sublineage2	1.ORI2.2.3	1.ORI2.2.3.1
333	C4-K100007_DMS25684-V	YNK100007	Yunnan Rattus tanezumi plague focus	Dehong Dai - Jingpo Autonomous Prefecture	DH	1991-06-12	Epidemic2	Xenopsylla cheopis		1.ORI2	Sublineage2	1.ORI2.2.3	1.ORI2.2.3.1
334	C8-K120002_DMS25688-V	YNK120002	Yunnan Rattus tanezumi plague focus	Puer City	P	1992-01-22	Epidemic2	Rattus tanezumi		1.ORI2	Sublineage2	1.ORI2.2.3	1.ORI2.2.3.3
335	B8-K120003_DMS23228-V	YNK120003	Yunnan Rattus tanezumi plague focus	Puer City	P	1992-01-22	Epidemic2	Rattus tanezumi		1.ORI2	Sublineage2	1.ORI2.2.3	1.ORI2.2.3.3
336	C10-K120004_DMS25690-V	YNK120004	Yunnan Rattus tanezumi plague focus	Puer City	P	1992-01-22	Epidemic2	Rattus tanezumi		1.ORI2	Sublineage2	1.ORI2.2.3	1.ORI2.2.3.3
337	E10-K120005_DMS22868-V	YNK120005	Yunnan Rattus tanezumi plague focus	Puer City	P	1992-01-22	Epidemic2	Rattus tanezumi		1.ORI2	Sublineage2	1.ORI2.2.3	1.ORI2.2.3.3
338	D1-K120007_DMS25693-V	YNK120007	Yunnan Rattus tanezumi plague focus	Puer City	P	1993-02-11	Epidemic2	Rattus tanezumi		1.ORI2	Sublineage2	1.ORI2.2.3	1.ORI2.2.3.3
339	C12-K120008_DMS25692-V	YNK120008	Yunnan Rattus tanezumi plague focus	Puer City	P	1993-01-13	Epidemic2	Rattus tanezumi		1.ORI2	Sublineage2	1.ORI2.2.3	1.ORI2.2.3.3
340	D2-K120009_DMS25694-V	YNK120009	Yunnan Rattus tanezumi plague focus	Puer City	P	1993-01-31	Epidemic2	Rattus tanezumi		1.ORI2	Sublineage2	1.ORI2.2.3	1.ORI2.2.3.3
341	C3-K130002_DMS25683-V	YNK130002	Yunnan Rattus tanezumi plague focus	Lincang City	LC	1992-11-16	Epidemic2	Rattus tanezumi		1.ORI2	Sublineage2	1.ORI2.2.3	1.ORI2.2.3.2
342	C2-K140002_DMS25682-V	YNK140002	Yunnan Rattus tanezumi plague focus	Puer City	P	1996-04-03	Epidemic2	Xenopsylla cheopis		1.ORI2	Sublineage2	1.ORI2.2.3	1.ORI2.2.3.3
343	C7-K140004_DMS25687-V	YNK140004	Yunnan Rattus tanezumi plague focus	Puer City	P	1996-04-03	Epidemic2	Rattus tanezumi		1.ORI2	Sublineage2	1.ORI2.2.3	1.ORI2.2.3.3
344	A8-K100005_DMS25664-V	YNK100005	Yunnan Rattus tanezumi plague focus	Dehong Dai - Jingpo Autonomous Prefecture	DH	1991-06-10	Epidemic2	Rattus tanezumi		2.MED3
345	B9-83007_DMS23365-V	YN83007	Yunnan Rattus tanezumi plague focus	Baoshan City	B	1983-09-01	Epidemic2	Xenopsylla cheopis		2.ANT3
346	C11-82015_DMS24012-V	YN82015	Yunnan Rattus tanezumi plague focus	Dehong Dai - Jingpo Autonomous Prefecture	DH	1986-05-25	Epidemic2	Rattus tanezumi		2.ANT3
347	E6-82001_DMS24031-V	YN82001	Yunnan Rattus tanezumi plague focus	Dehong Dai - Jingpo Autonomous Prefecture	DH	1953-12-10	Epidemic 1	Rat		1.IN2
348	D3-81010_DMS24016-V	YN81010	Yunnan Rattus tanezumi plague focus	Dali Bai AutonomousPrefecture	DL	1952-11-16	Epidemic 1	Rattus tanezumi		1.IN2
349	E5-81009_DMS24030-V	YN81009	Yunnan Rattus tanezumi plague focus	Dali Bai AutonomousPrefecture	DL	1953-01-15	Epidemic 1	Rattus tanezumi		1.IN1
350	D12-80071_DMS24025-V	YN80071	Yunnan Rattus tanezumi plague focus	Dali Bai AutonomousPrefecture	DL	1950s	Epidemic 1	Rattus tanezumi		1.IN3
351	E12-80068_DMS24037-V	YN80068	Yunnan Rattus tanezumi plague focus	Dali Bai AutonomousPrefecture	DL	1955-02-22	Epidemic 1	Rattus tanezumi		1.IN3
352	E11-80056_DMS23207-V	YN80056	Yunnan Rattus tanezumi plague focus	Dali Bai AutonomousPrefecture	DL	1955-02-01	Epidemic 1	Rattus tanezumi		1.IN2
353	D11-80046_DMS23195-V	YN80046	Yunnan Rattus tanezumi plague focus	Dali Bai AutonomousPrefecture	DL	1954-12-21	Epidemic 1	Rattus tanezumi		1.IN3
354	E5-80040_DMS22863-V	YN80040	Yunnan Rattus tanezumi plague focus	Dali Bai AutonomousPrefecture	DL	1954-12-14	Epidemic 1	Rattus tanezumi		1.IN3
355	B5-80039_DMS23225-V	YN80039	Yunnan Rattus tanezumi plague focus	Dali Bai AutonomousPrefecture	DL	1954-12-12	Epidemic 1	Rattus tanezumi		1.IN3
356	C12-80010_DMS23184-V	YN80010	Yunnan Rattus tanezumi plague focus	Dali Bai AutonomousPrefecture	DL	1954-12-01	Epidemic 1	Human		2.ANT3
* The isolation date of strain YN80071 was not clear.
