# Supplementary material for: Genomic diversity of Yersinia pestis from Yunnan Province, China, implies a potential common ancestor as the source of two plague epidemics
Source: Commun Biol. 2023 Aug 15;6:847. doi: 10.1038/s42003-023-05186-2 (PMC10427647; doi:10.1038/s42003-023-05186-2)
Supplement: Supplementary file 4 — Supplementary Data 2 [file 42003_2023_5186_MOESM4_ESM.xlsx]

## Sheet: Sheet1
Supplementary Data 2 Background information of 470 public genomes used in this work
Number	Strain*	BioSample	Date**	Country**	Accession	1.ORI2 Sub-clade identified in 2013 PNAS paper#	1.ORI2 Sub-clade identified in this study
1	CO92	SAMEA1705942	1992	USA:Colorado	GCA_000009065.1
2	Nepal516	SAMN02598370	NA	NA	GCA_000013805.1
3	Antiqua	SAMN02598369	1965	Congo	GCA_000013825.1
4	Pestoides F	SAMN02598373	1984	FSU	GCA_000016445.1
5	Angola	SAMN02604042	1984	Africa	GCA_000018805.1
6	E1979001	SAMN02404400	1979	China:Yunnan	GCA_000169695.1
7	Nepal516	SAMN02403941	1967	Nepal	GCA_000182485.1
8	A1122	SAMN02603531	NA	NA	GCA_000222975.1
9	7	SAMN02403009	2004	China:Qinghai	GCA_000323505.1
10	9	SAMN02403015	2004	China:Qinghai	GCA_000323625.1
11	E1979001	SAMN02403021	NA	NA	GCA_000324785.1
12	9	SAMN02470616	1994	India: Surat	GCA_000475095.2
13	Pestoides F	SAMN03121016	NA	USSR	GCA_000834315.1
14	A1122	SAMN03074123	1939	USA: California	GCA_000834755.1
15	Antiqua	SAMN03174669	1965	Republic of the Congo	GCA_000834825.1
16	Angola	SAMN03177051	NA	NA	GCA_000834845.1
17	CO92	SAMN03160774	1992	USA: Colorado	GCA_001293415.1
18	SCPM-O-B-6706	SAMN03839870	1986	NA	GCA_001294835.1
19	SCPM-O-B-6906	SAMN03893400	1974	NA	GCA_001294895.1
20	FDAARGOS_605	SAMN10228585	1969	Bolivia: La Paz	GCA_003797205.1
21	FDAARGOS_604	SAMN10228584	1957	Indonesia: Java	GCA_003798085.1
22	FDAARGOS_603	SAMN10228583	NA	Japan	GCA_003798205.1
23	FDAARGOS_601	SAMN10228581	1954	Democratic Republic of the Congo	GCA_003798225.1
24	FDAARGOS_602	SAMN10228582	1984	USSR	GCA_003798345.1
25	2513	SAMN06209180	2005	China: Alashankou, Xinjiang	GCA_004023585.1
26	2514	SAMN06209181	2005	China: Alashankou, Xinjiang	GCA_004023595.1
27	C-11	SAMN12011892	1950	Russia	GCA_006376415.1
28	C-62	SAMN12011893	1959	Azerbaijan	GCA_006376435.1
29	C-144	SAMN12011895	NA	NA	GCA_006376445.1
30	C-224	SAMN12011899	1968	Azerbaijan	GCA_006376475.1
31	C-231	SAMN12011930	1968	Azerbaijan	GCA_006376495.1
32	C-232	SAMN12011946	1968	Azerbaijan	GCA_006376505.1
33	C-281	SAMN12012131	1970	Russia	GCA_006376535.1
34	C-273	SAMN12012010	1969	Armenia	GCA_006376545.1
35	C-284	SAMN12012133	1971	Russia	GCA_006376575.1
36	C-371	SAMN12012142	1978	Russia	GCA_006376585.1
37	I_3068	SAMN12131171	1982	Mongolia: Uverhangaj Aimag, Zuunbayan-Ulaan Sum	GCA_006517425.1
38	I_3193	SAMN12138633	1987	Mongolia: Khovd Aimag, Khovd Sum	GCA_006546665.1
39	I_3196	SAMN12138635	1986	Mongolia: Govi-Altai Aimag, Altai Sum	GCA_006546725.1
40	I_3269	SAMN12138636	1990	Mongolia: Bayan-Ulgij aimag, Sagsai sum	GCA_006546745.1
41	C-506	SAMN12714485	1982	Russia	GCA_008630375.2
42	C-528	SAMN12715009	1984	Russia	GCA_008630395.1
43	C-672	SAMN12720423	1988	Russia	GCA_008630415.1
44	C-719	SAMN12721146	1996	Russia	GCA_008630435.1
45	C-826	SAMN12721149	2011	Russia	GCA_008630455.1
46	C-742	SAMN12721152	1997	Russia	GCA_008630485.1
47	C-527	SAMN12714845	1984	Azerbaijan	GCA_008630575.1
48	SCPM-O-B-6899 (231)	SAMN12991205	1947	Kyrgyzstan	GCA_009295925.1
49	SCPM-O-DNA-18 (I-3113)	SAMN12991206	1984	Russia: Tuva	GCA_009295945.1
50	SCPM-O-B-5935 (I-1996)	SAMN12991208	1970	Russia: Chita region	GCA_009295965.1
51	SCPM-O-B-6530	SAMN07176224	2000	NA	GCA_009295985.1
52	SCPM-O-B-6291 (C-25)	SAMN12991209	1953	Russia: Chechnya	GCA_009296005.1
53	SCPM-O-B-5942 (I-2638)	SAMN12991207	1977	Russia: Tuva	GCA_009363195.1
54	42053	SAMN07722880	1986	China: Xinjiang Guertu	GCA_009667885.1
55	42071	SAMN07722896	1991	China: Xinjiang Guertu	GCA_009667895.1
56	42060	SAMN07722887	1987	China: Xinjiang Guertu	GCA_009667925.1
57	42056	SAMN07722883	1986	China: Xinjiang Guertu	GCA_009667935.1
58	42051	SAMN07722878	1986	China: Xinjiang Guertu	GCA_009667945.1
59	42049	SAMN07722876	1986	China: Xinjiang Guertu	GCA_009667985.1
60	42126	SAMN07722925	2006	China: Xinjiang Guertu	GCA_009669545.1
61	42123	SAMN07722924	2005	China: Xinjiang Guertu	GCA_009669555.1
62	42118	SAMN07722923	2005	China: Xinjiang Guertu	GCA_009669565.1
63	42117	SAMN07722922	2005	China: Xinjiang Guertu	GCA_009669605.1
64	42116	SAMN07722921	2005	China: Xinjiang Guertu	GCA_009669625.1
65	42113	SAMN07722919	2003	China: Xinjiang Guertu	GCA_009669635.1
66	42110	SAMN07722918	2002	China: Xinjiang Guertu	GCA_009669665.1
67	42114	SAMN07722920	2004	China: Xinjiang Guertu	GCA_009669675.1
68	42098	SAMN07722915	1986	China: Xinjiang Guertu	GCA_009669705.1
69	42099	SAMN07722916	1986	China: Xinjiang Guertu	GCA_009669715.1
70	42102	SAMN07722917	1987	China: Xinjiang Guertu	GCA_009669725.1
71	42093	SAMN07722913	1983	China: Xinjiang Guertu	GCA_009669765.1
72	42094	SAMN07722914	1983	China: Xinjiang Guertu	GCA_009669775.1
73	42092	SAMN07722912	1980	China: Xinjiang Guertu	GCA_009669805.1
74	42090	SAMN07722911	2001	China: Xinjiang Guertu	GCA_009669825.1
75	42089	SAMN07722910	2001	China: Xinjiang Guertu	GCA_009669835.1
76	42088	SAMN07722909	2001	China: Xinjiang Guertu	GCA_009669845.1
77	42086	SAMN07722908	2001	China: Xinjiang Guertu	GCA_009669875.1
78	42085	SAMN07722907	2001	China: Xinjiang Guertu	GCA_009669905.1
79	42083	SAMN07722905	1999	China: Xinjiang Guertu	GCA_009669925.1
80	42081	SAMN07722904	1995	China: Xinjiang Guertu	GCA_009669935.1
81	42084	SAMN07722906	2000	China: Xinjiang Guertu	GCA_009669955.1
82	42080	SAMN07722903	1995	China: Xinjiang Guertu	GCA_009669975.1
83	42079	SAMN07722902	1995	China: Xinjiang Guertu	GCA_009670005.1
84	42077	SAMN07722900	1994	China: Xinjiang Guertu	GCA_009670015.1
85	42078	SAMN07722901	1995	China: Xinjiang Guertu	GCA_009670045.1
86	42075	SAMN07722899	1993	China: Xinjiang Guertu	GCA_009670055.1
87	42074	SAMN07722898	1993	China: Xinjiang Guertu	GCA_009670075.1
88	42068	SAMN07722893	1989	China: Xinjiang Guertu	GCA_009670105.1
89	42072	SAMN07722897	1992	China: Xinjiang Guertu	GCA_009670115.1
90	42070	SAMN07722895	1991	China: Xinjiang Guertu	GCA_009670135.1
91	42069	SAMN07722894	1991	China: Xinjiang Guertu	GCA_009670155.1
92	42065	SAMN07722892	1988	China: Xinjiang Guertu	GCA_009670185.1
93	42064	SAMN07722891	1988	China: Xinjiang Guertu	GCA_009670205.1
94	42063	SAMN07722890	1987	China: Xinjiang Guertu	GCA_009670225.1
95	42062	SAMN07722889	1987	China: Xinjiang Guertu	GCA_009670235.1
96	42061	SAMN07722888	1987	China: Xinjiang Guertu	GCA_009670245.1
97	42059	SAMN07722886	1987	China: Xinjiang Guertu	GCA_009670285.1
98	42058	SAMN07722885	1987	China: Xinjiang Guertu	GCA_009670305.1
99	42054	SAMN07722881	1986	China: Xinjiang Guertu	GCA_009670325.1
100	42057	SAMN07722884	1987	China: Xinjiang Guertu	GCA_009670345.1
101	42055	SAMN07722882	1986	China: Xinjiang Guertu	GCA_009670355.1
102	42052	SAMN07722879	1986	China: Xinjiang Guertu	GCA_009670385.1
103	42047	SAMN07722875	1984	China: Xinjiang Guertu	GCA_009670395.1
104	42050	SAMN07722877	1986	China: Xinjiang Guertu	GCA_009670415.1
105	42046	SAMN07722874	1984	China: Xinjiang Guertu	GCA_009670445.1
106	42045	SAMN07722873	1984	China: Xinjiang Guertu	GCA_009670465.1
107	42043	SAMN07722871	1983	China: Xinjiang Guertu	GCA_009670475.1
108	42044	SAMN07722872	1984	China: Xinjiang Guertu	GCA_009670485.1
109	42042	SAMN07722870	1983	China: Xinjiang Guertu	GCA_009670515.1
110	42040	SAMN07722869	1983	China: Xinjiang Guertu	GCA_009670545.1
111	42039	SAMN07722868	1983	China: Xinjiang Guertu	GCA_009670565.1
112	42038	SAMN07722867	1983	China: Xinjiang Guertu	GCA_009670575.1
113	42034	SAMN07722865	1982	China: Xinjiang Guertu	GCA_009670585.1
114	42033	SAMN07722864	1982	China: Xinjiang Guertu	GCA_009670605.1
115	42037	SAMN07722866	1983	China: Xinjiang Guertu	GCA_009670625.1
116	42032	SAMN07722863	1981	China: Xinjiang Guertu	GCA_009670665.1
117	42029	SAMN07722862	1980	China: Xinjiang Guertu	GCA_009670675.1
118	42027	SAMN07722860	1972	China: Xinjiang Guertu	GCA_009670705.1
119	42022	SAMN07722859	1977	China: Xinjiang Guertu	GCA_009670715.1
120	42028	SAMN07722861	1974	China: Xinjiang Guertu	GCA_009670725.1
121	42020	SAMN07722857	1977	China: Xinjiang Guertu	GCA_009670765.1
122	42021	SAMN07722858	1977	China: Xinjiang Guertu	GCA_009670775.1
123	42016	SAMN07722856	1976	China: Xinjiang Guertu	GCA_009670785.1
124	42014	SAMN07722854	1972	China: Xinjiang Guertu	GCA_009670815.1
125	42015	SAMN07722855	1976	China: Xinjiang Guertu	GCA_009670835.1
126	42012	SAMN07722853	1971	China: Xinjiang Guertu	GCA_009670865.1
127	42010	SAMN07722852	1969	China: Xinjiang Guertu	GCA_009670875.1
128	42009	SAMN07722851	1969	China: Xinjiang Guertu	GCA_009670895.1
129	42008	SAMN07722850	1968	China: Xinjiang Guertu	GCA_009670905.1
130	42005	SAMN07722849	1967	China: Xinjiang Guertu	GCA_009670935.1
131	42003	SAMN07722848	1967	China: Xinjiang Guertu	GCA_009670995.1
132	111	SAMN13632895	1971	Russia: Astrakhan region	GCA_009909645.1
133	615	SAMN13632826	1945	Kazakhstan: Kyzylorda Region	GCA_009909655.1
134	7	SAMN14090012	1922	Kazakhstan: Bukeev province,now Khan-Ordasy village	GCA_010974835.1
135	578	SAMN14089970	1945	Kazakhstan: Kyzylorda Region, Aral district	GCA_010974845.1
136	31	SAMN14090018	1924	Kazakhstan: Ural province, now Uralsk city	GCA_010974855.1
137	3256	SAMN13880443	2017	Mongolia:Dzavhan Aymag	GCA_013391945.1
138	3243	SAMN13880442	2016	Mongolia:Kusgul Aymag	GCA_013391965.1
139	3307	SAMN13907443	2018	Mongolia:Zamyn-Ude	GCA_013392045.1
140	3309	SAMN13907444	2018	Mongolia:Zamyn-Ude	GCA_013392055.1
141	3305	SAMN13907441	2018	Mongolia:Zamyn-Ude	GCA_013392075.1
142	3310	SAMN13907445	2018	Mongolia:Zamyn-Ude	GCA_013392085.1
143	3306	SAMN13907442	2018	Mongolia:Zamyn-Ude	GCA_013392105.1
144	3304	SAMN13907440	2018	Mongolia:Zamyn-Ude	GCA_013392145.1
145	140_Dalat*	SAMN14943503	1967	Viet Nam: Lam Dong	GCA_013421455.1
146	Saigon_Nhatraung_62_3*	SAMN14943509	1962	Viet Nam: Khanh Hoa	GCA_013421465.1
147	P_14709*	SAMN14943533	1988	Viet Nam: Ho Chi Minh	GCA_013421535.1
148	P_13273*	SAMN14943532	1986	Viet Nam	GCA_013421545.1
149	P_13272*	SAMN14943531	1986	Viet Nam	GCA_013421555.1
150	KIM	SAMN02604093	1968	Iran-Kurdistan	GCA_000006645.1
151	91001	SAMN02602970	1970	China:InnerMongolia	GCA_000007885.1
152	Z176003	SAMN02603873	NA	NA	GCA_000022845.1
153	IP275	SAMN02404398	1995	Madagascar: Ambalavao district	GCA_000168235.2
154	UG05-0454	SAMN02404404	NA	NA	GCA_000169615.1
155	MG05-1020	SAMN02404403	NA	Madagascar	GCA_000169635.1
156	K1973002	SAMN02404402	NA	NA	GCA_000169655.1
157	B42003004	SAMN02404401	2003	China:Xinjiang	GCA_000169675.1
158	F1991016	SAMN02404399	1991	China:Yunnan	GCA_000170275.1	1.ORI2e	1.ORI2.2.3.2
159	CA88-4125	SAMN02403940	NA	NA	GCA_000181455.2
160	India 195	SAMN02403942	NA	NA	GCA_000182505.1
161	PEXU2	SAMN02403943	NA	NA	GCA_000182525.1
162	Pestoides A	SAMN02403944	NA	NA	GCA_000182545.1
163	KIM D27	SAMN02404405	NA	NA	GCA_000182705.1
164	Harbin 35	SAMN02603222	NA	China	GCA_000186725.1
165	BA200901799	SAMN01831184	NA	NA	GCA_000255735.1
166	AS200901539	SAMN01831182	NA	NA	GCA_000255755.1
167	AS200901156	SAMN01831179	NA	NA	GCA_000255775.1
168	BA200901703	SAMN01831183	NA	NA	GCA_000255795.1
169	BA200902009	SAMN01831186	NA	NA	GCA_000255835.1
170	AS200902147	SAMN01831187	NA	NA	GCA_000255855.1
171	AS200901434	SAMN01831180	NA	NA	GCA_000255875.1
172	AS200901509	SAMN01831181	NA	NA	GCA_000255895.1
173	PY-02	SAMN02141449	2006	Peru:Jaen, Santo Domingo de la Capilla, Chamana	GCA_000268325.1
174	PY-05	SAMN02141452	2006	Peru:Chota, San Juan de Licupis, Pay Pay	GCA_000268345.1
175	PY-06	SAMN02141453	2006	Peru:Chota, San Juan de Licupis, Pay Pay	GCA_000268365.1
176	PY-07	SAMN02141454	2006	Peru:Chota, San Juan de Licupis, Pay Pay	GCA_000268385.1
177	PY-08	SAMN02141455	2006	Peru:Jean	GCA_000268405.1
178	PY-09	SAMN02141456	2006	Peru:Jean	GCA_000268425.1
179	PY-10	SAMN02141457	2006	Peru:Jean	GCA_000268445.1
180	PY-13	SAMN02141460	2008	Peru:Santa Cruz	GCA_000268465.1
181	PY-14	SAMN02141461	2009	Peru:Ascope, Casa Grande, Toma Jauregui	GCA_000268485.2
182	PY-16	SAMN02141463	2009	Peru:Ascope, Casa Grande, Toma Jauregui	GCA_000268505.1
183	PY-19	SAMN02141464	2010	Peru:Ascope, Casa Grande, Toma Jauregui	GCA_000268525.1
184	PY-01	SAMN02141448	2006	Peru:Chota, San Juan de Licupis, Los Porongos	GCA_000268545.1
185	PY-03	SAMN02141450	2006	Peru:Jaen, Santo Domingo de la Capilla, Chamana	GCA_000268565.1
186	PY-04	SAMN02141451	2006	Peru:Chota, San Juan de Licupis, Pay Pay	GCA_000268585.1
187	PY-11	SAMN02141458	2007	Peru:Chota	GCA_000268605.1
188	PY-12	SAMN02141459	2008	Peru:Jean	GCA_000268625.1
189	PY-15	SAMN02141462	2009	Peru:Ascope, Casa Grande, Toma Jauregui	GCA_000268645.1
190	PY-25	SAMN02141465	2010	Peru:Ascope, Chicama, La Libertad, AA.HH.	GCA_000268665.1
191	PY-29	SAMN02141466	2010	Peru:Ascope, Chicama, La Libertad, AA.HH.	GCA_000268685.1
192	PY-32	SAMN02141467	2010	Peru:Ascope, Chicama, Chicama	GCA_000268705.1
193	PY-34	SAMN02141468	2010	Peru:Ascope, Chicama, La Libertad, AA.HH.	GCA_000268725.2
194	PY-45	SAMN02141471	2010	Peru:Ascope, Chicama, La Libertad, AA.HH.	GCA_000268745.1
195	PY-48	SAMN02141474	2010	Peru:Ascope, Chicama, La Libertad, AA.HH.	GCA_000268765.1
196	PY-53	SAMN02141476	2010	Peru:Ascope, Chicama, Sector Peaje	GCA_000268785.1
197	PY-54	SAMN02141477	2010	Peru:Ascope, Chicama, Sector Peaje	GCA_000268805.2
198	PY-55	SAMN02141478	2010	Peru:Ascope, Chicama, Sector Peaje	GCA_000268825.1
199	PY-56	SAMN02141479	2010	Peru:Ascope, Chicama, La Libertad, AA.HH.	GCA_000268845.1
200	PY-58	SAMN02141480	2010	Peru:Ascope, Chicama, La Libertad, AA.HH.	GCA_000268865.2
201	PY-59	SAMN02141481	2010	Peru:Ascope	GCA_000268885.1
202	PY-60	SAMN02141482	2010	Peru:Trujillo, El Milagro, Sector 9	GCA_000268905.1
203	PY-63	SAMN02141484	2010	Peru:Trujillo, Salaverry, ENAPU	GCA_000268925.1
204	PY-64	SAMN02141485	2010	Peru:Trujillo, Salaverry, ENAPU	GCA_000268945.1
205	PY-65	SAMN02141486	2010	Peru:Trujillo, Salaverry, ENAPU	GCA_000268965.1
206	PY-71	SAMN02141488	2010	Peru:Ascope, Chicama, La Libertad, AA.HH.	GCA_000268985.1
207	PY-72	SAMN02141489	2010	Peru:Ascope, Chicama, La Libertad, AA.HH.	GCA_000269005.1
208	PY-76	SAMN02141490	2010	Peru:Ascope, Chicama, La Libertad, AA.HH.	GCA_000269025.1
209	PY-89	SAMN02141492	2010	Peru:Pacasmayo, Guadalupe, Mariscal Castilla	GCA_000269045.1
210	PY-90	SAMN02141493	2010	Peru:Pacasmayo, Guadalupe, Mariscal Castilla	GCA_000269065.1
211	PY-91	SAMN02141494	2010	Peru:Chota	GCA_000269085.1
212	PY-92	SAMN02141495	2010	Peru:Chota	GCA_000269105.1
213	PY-93	SAMN02141496	2010	Peru:Chota	GCA_000269125.1
214	PY-96	SAMN02141499	2010	Peru:Ascope, Chicama, Sausal	GCA_000269145.1
215	PY-98	SAMN02141500	2010	Peru:Ascope	GCA_000269165.1
216	PY-99	SAMN02141501	2010	Peru:Ascope, Chicama, La Libertad, AA.HH.	GCA_000269185.1
217	PY-100	SAMN02141502	2010	Peru:Ascope, Chicama, La Libertad, AA.HH.	GCA_000269205.1
218	PY-102	SAMN02141504	2010	Peru:Ascope, Chicama, Sausal	GCA_000269225.1
219	PY-113	SAMN02141506	2010	Peru:Ascope	GCA_000269245.1
220	PY-36	SAMN02141469	2010	Peru:Ascope, Casa Grande, Mocan	GCA_000269265.1
221	PY-42	SAMN02141470	2010	Peru:Ascope, Chicama, La Libertad, AA.HH.	GCA_000269285.2
222	PY-46	SAMN02141472	2010	Peru:Ascope, San Antonio	GCA_000269305.1
223	PY-47	SAMN02141473	2010	Peru:Ascope, Casa Grande, Mocan	GCA_000269325.1
224	PY-52	SAMN02141475	2010	Peru:Ascope, Chicama, Sector Peaje	GCA_000269345.1
225	PY-61	SAMN02141483	2010	Peru:Trujillo, El Milagro, Sector 9	GCA_000269365.1
226	PY-66	SAMN02141487	2010	Peru:Trujillo, Salaverry, ENAPU	GCA_000269385.1
227	PY-88	SAMN02141491	2010	Peru:Pacasmayo, Guadalupe, Mariscal Castilla	GCA_000269405.1
228	PY-94	SAMN02141497	2010	Peru:Chota	GCA_000269425.1
229	PY-95	SAMN02141498	2010	Peru:Chota	GCA_000269445.1
230	PY-101	SAMN02141503	2010	Peru:Ascope, Santiago de Cao, Cartavio	GCA_000269465.1
231	PY-103	SAMN02141505	2010	Peru:Ascope, Chicama, La Libertad, AA.HH.	GCA_000269485.1
232	2501	SAMN02402990	NA	China: Junggar Basin, Xinjiang	GCA_000275685.1
233	INS	SAMN02403946	2010	Peru	GCA_000311885.1
234	12	SAMN02402991	2004	China:Qinghai	GCA_000320425.1
235	2	SAMN02402993	2004	China:Qinghai	GCA_000320445.1
236	2330	SAMN02402994	2003	China:Xinjiang	GCA_000320465.1
237	164	SAMN02402992	1985	China:Xinjiang	GCA_000323185.1
238	2504	SAMN02402995	2005	China:Xinjiang	GCA_000323205.1
239	2506	SAMN02402996	2005	China:Xinjiang	GCA_000323225.1
240	2654	SAMN02402997	2006	China:Xinjiang	GCA_000323245.1
241	30017	SAMN02402998	1976	China:Tibet	GCA_000323285.1
242	34008	SAMN02402999	1968	China:Tibet	GCA_000323305.1
243	34202	SAMN02403000	1990	China:Tibet	GCA_000323325.1
244	351001	SAMN02403001	1962	China:Qinghai	GCA_000323345.1
245	42013	SAMN02403002	1971	China:Xinjiang	GCA_000323365.1
246	42082	SAMN02403003	1995	China:Xinjiang	GCA_000323385.1
247	42091	SAMN02403004	1999	China:Xinjiang	GCA_000323405.1
248	42095	SAMN02403005	2001	China:Xinjiang	GCA_000323425.1
249	5	SAMN02403006	2004	China:Qinghai	GCA_000323445.1
250	5761	SAMN02403007	1956	Russia:St.Petersbg	GCA_000323465.1
251	620024	SAMN02403008	1971	China:Qinghai	GCA_000323485.1
252	71021	SAMN02403010	1989	China:Gansu	GCA_000323525.1
253	710317	SAMN02403011	1978	China:Qinghai	GCA_000323545.1
254	7338	SAMN02403012	1973	China:Xinjiang	GCA_000323565.1
255	735	SAMN02403013	1965	Russia:St.Petersbg	GCA_000323585.1
256	780441	SAMN02403014	1997	China:Qinghai	GCA_000323605.1
257	91	SAMN02403016	1987	China:Xinjiang	GCA_000323645.1
258	945	SAMN02403017	1994	China:Xinjiang	GCA_000323665.1
259	970754	SAMN02403018	1996	China:Tibet	GCA_000323685.1
260	A1956001	SAMN02403019	1956	China:Xinjiang	GCA_000323705.1
261	A1973001	SAMN02403020	1973	China:Xinjiang	GCA_000323725.1
262	C1975003	SAMN02403022	1975	China:Qinghai	GCA_000323745.1
263	C1976001	SAMN02403023	1976	China:Gansu	GCA_000323765.1
264	C1989001	SAMN02403024	1989	China:Qinghai	GCA_000323785.1
265	CMCC02041	SAMN02403025	1965	China:Qinghai	GCA_000323805.1
266	CMCC03001	SAMN02403026	1954	China:Qinghai	GCA_000323825.1
267	CMCC05009	SAMN02403027	1961	China:Qinghai	GCA_000323845.1
268	CMCC05013	SAMN02403028	1988	China:Qinghai	GCA_000323865.1
269	CMCC10012	SAMN02403029	1964	China:Qinghai	GCA_000323885.1
270	CMCC104003	SAMN02403030	1989	China:InnerMongolia	GCA_000323905.1
271	CMCC106002	SAMN02403031	1996	China:InnerMongolia	GCA_000323925.1
272	CMCC11001	SAMN02403033	1954	China:Qinghai	GCA_000323965.1
273	CMCC114001	SAMN02403034	1952	China:Fujian	GCA_000323985.1
274	CMCC12003	SAMN02403035	1961	China:Qinghai	GCA_000324005.1
275	CMCC125002	SAMN02403036	1964	China:Ningxia	GCA_000324025.1
276	CMCC18019	SAMN02403037	2001	China:Qinghai	GCA_000324045.1
277	CMCC21106	SAMN02403038	2001	China:Xinjiang	GCA_000324065.1
278	CMCC27002	SAMN02403039	1991	China:Qinghai	GCA_000324085.1
279	CMCC31004	SAMN02403040	1990	China:Tibet	GCA_000324105.1
280	CMCC347001	SAMN02403041	1996	China:Tibet	GCA_000324125.1
281	CMCC348002	SAMN02403042	1998	China:Tibet	GCA_000324145.1
282	CMCC38001	SAMN02403043	1979	China:Xinjiang	GCA_000324165.1
283	CMCC42007	SAMN02403044	1967	China:Xinjiang	GCA_000324185.1
284	CMCC43032	SAMN02403045	1980	China:Xinjiang	GCA_000324205.1
285	CMCC49003	SAMN02403046	1976	China:Xinjiang	GCA_000324225.1
286	CMCC51020	SAMN02403047	1954	China:Jilin	GCA_000324245.1
287	CMCC64001	SAMN02403048	1957	China:InnerMongolia	GCA_000324265.1
288	CMCC640047	SAMN02403049	1964	China:Qinghai	GCA_000324285.1
289	CMCC67001	SAMN02403050	1959	China:InnerMongolia	GCA_000324305.1
290	CMCC71001	SAMN02403051	1961	China:Gansu	GCA_000324325.1
291	CMCC8211	SAMN02403052	1982	China:Xinjiang	GCA_000324345.1
292	CMCC84033	SAMN02403053	1979	China:Yunnan	GCA_000324365.1
293	CMCC84038	SAMN02403054	1982	China:Yunnan	GCA_000324385.1
294	CMCC84046	SAMN02403055	1984	China:Yunnan	GCA_000324405.1
295	CMCC87001	SAMN02403056	1982	China:Yunnan	GCA_000324425.1	1.ORI2f	1.ORI2.2.3.1
296	CMCC90027	SAMN02403057	1970	China:InnerMongolia	GCA_000324445.1
297	CMCC91090	SAMN02403058	1970	China:InnerMongolia	GCA_000324465.1
298	CMCC92004	SAMN02403059	1957	China:InnerMongolia	GCA_000324485.1
299	CMCC92010	SAMN02403060	1971	China:InnerMongolia	GCA_000324505.1
300	CMCC93014	SAMN02403061	1970	China:InnerMongolia	GCA_000324525.1
301	CMCC95001	SAMN02403062	1970	China:InnerMongolia	GCA_000324545.1
302	CMCC96001	SAMN02403063	1957	China:InnerMongolia	GCA_000324565.1
303	CMCC96007	SAMN02403064	1989	China:InnerMongolia	GCA_000324585.1
304	CMCC99103	SAMN02403065	1970	China:InnerMongolia	GCA_000324605.1
305	CMCCK100001	SAMN02403066	1991	China:Yunnan	GCA_000324625.1	1.ORI2i	1.ORI2.2.3.1
306	CMCCK110001	SAMN02403067	1991	China:Yunnan	GCA_000324645.1	1.ORI2b	1.ORI2.2.3.3
307	CMCCN010025	SAMN02403068	2000	China:Sichuan	GCA_000324665.1
308	D1964001	SAMN02403069	1964	China:Qinghai	GCA_000324685.1
309	D1964002	SAMN02403070	1964	China:Qinghai	GCA_000324705.1
310	D1982001	SAMN02403071	1982	China:Gansu	GCA_000324725.1
311	D1991004	SAMN02403072	1991	China:Qinghai	GCA_000324745.1
312	E1977001	SAMN02403073	1977	China:Yunnan	GCA_000324765.1
313	EV76-CN	SAMN02403074	NA	China: Lanzhou	GCA_000324805.2
314	F1946001	SAMN02403075	1946	China:Fujian	GCA_000324825.1
315	F1954001	SAMN02403076	1954	China:Yunnan	GCA_000324845.1
316	F1984001	SAMN02403077	1984	China:Yunnan	GCA_000324865.1	1.ORI2g	1.ORI2.2.3.1
317	G1996006	SAMN02403078	1996	China:Tibet	GCA_000324885.1
318	G1996010	SAMN02403079	1996	China:Tibet	GCA_000324905.1
319	G8786	SAMN02403080	NA	Georgia	GCA_000324925.1
320	H1958004	SAMN02403081	1958	China:Jilin	GCA_000324945.1
321	H1959004	SAMN02403082	1959	China:Jilin	GCA_000324965.1
322	I160001	SAMN02403083	1987	China:Xinjiang	GCA_000324985.1
323	I1969003	SAMN02403084	1969	China:Ningxia	GCA_000325005.1
324	I1970005	SAMN02403085	1970	China:InnerMongolia	GCA_000325025.1
325	I1991001	SAMN02403086	1991	China:InnerMongolia	GCA_000325045.1
326	I1994006	SAMN02403087	1994	China:Hebei	GCA_000325065.1
327	I2001001	SAMN02403088	2001	China:Shaanxi	GCA_000325085.1
328	J1963002	SAMN02403089	1963	China:Gansu	GCA_000325105.1
329	J1978002	SAMN02403090	1978	China:Ningxia	GCA_000325125.1
330	K11973002	SAMN02403091	1973	China:Xinjiang	GCA_000325145.1
331	K21985002	SAMN02403092	1985	China:Xinjiang	GCA_000325165.1
332	M0000002	SAMN02403093	2001	China:Qinghai	GCA_000325185.1
333	MGJZ11	SAMN02403094	2000	Mongolia:Bayan-Ölgii	GCA_000325205.1
334	MGJZ12	SAMN02403095	2002	Mongolia:Bayan-Ölgii	GCA_000325225.1
335	MGJZ3	SAMN02403096	1980	Mongolia:Govi-Altai	GCA_000325245.1
336	MGJZ6	SAMN02403097	1997	Mongolia:Dornogovi	GCA_000325265.1
337	MGJZ7	SAMN02403098	1997	Mongolia:Dornogovi	GCA_000325285.1
338	MGJZ9	SAMN02403099	1998	Mongolia:Govi-Altai	GCA_000325305.1
339	SHAN11	SAMN02403100	2006	China:Shaanxi	GCA_000325325.1
340	SHAN12	SAMN02403101	2006	China:Shaanxi	GCA_000325345.1
341	YN1065	SAMN02403102	1954	China:Yunnan	GCA_000325365.1
342	YN1683	SAMN02403103	1977	China:Yunnan	GCA_000325385.1
343	YN2179	SAMN02403104	1995	Myanmar	GCA_000325405.1	1.ORI2a	1.ORI2.2.3.4
344	YN2551	SAMN02403105	2002	China:Yunnan	GCA_000325425.1	1.ORI2c	1.ORI2.2.3.3
345	YN2588	SAMN02403106	2000	China:Guangxi	GCA_000325445.1	1.ORI2d	1.ORI2.2.3.3
346	YN472	SAMN02403107	1957	China:Yunnan	GCA_000325465.1
347	YN663	SAMN02403108	1982	China:Yunnan	GCA_000325485.1	1.ORI2h	1.ORI2.2.3.1
348	G1670E	SAMN01902219	NA	NA	GCA_000382505.1
349	G3768	SAMN01902220	NA	NA	GCA_000382525.1
350	G1670A	SAMN01909378	NA	NA	GCA_000382545.1
351	113	SAMN02470617	1994	India: Surat	GCA_000475115.2
352	S3	SAMN02470613	2002	India: Shimla	GCA_000475135.2
353	24H	SAMN02470618	1998	India: Hosur	GCA_000475155.2
354	EV NIIEG	SAMN02598688	1941	Russia: Research Institute of Epidemiology and Hygiene	GCA_000590535.1
355	EBD10-058	SAMN02207408	2010	Canada: Grasslands National Park, Saskatchewan	GCA_000705315.1
356	231(708)	SAMN02777961	1947	Kyrgyzstan	GCA_000734805.1
357	Colorado 92	SAMN02923783	NA	NA	GCA_000754785.1
358	PBM19	SAMN03074081	NA	NA	GCA_000834235.1
359	Harbin35	SAMN02769655	1940	China: Manchuria	GCA_000834275.1
360	Shasta	SAMN03120838	1954	USA: California	GCA_000834335.1
361	El Dorado	SAMN03145064	2002	USA: NY, New York	GCA_000834495.1
362	Dodson	SAMN03161124	1967	USA: Tuba City, AZ	GCA_000834775.1
363	Nicholisk 41	SAMN03216612	2008	China: Manchuria	GCA_000834885.1
364	Java9	SAMN03216587	NA	Indonesia	GCA_000834905.1
365	Pestoides B	SAMN03218157	NA	USSR	GCA_000834925.1
366	Pestoides G	SAMN03202985	NA	USSR	GCA_000834985.1
367	Nairobi	SAMN03256395	1985	Kenya: Nairobi	GCA_000835005.1
368	KIM5	SAMN03160723	2007	USA: Kentucky	GCA_000970105.1
369	ZE94-2122	SAMN02999506	1994	Zimbabwe	GCA_000986995.1
370	14735	SAMN03943539	NA	Georgia: Ninotsminda	GCA_001188325.1
371	1670	SAMN03943538	NA	Georgia: Ninotsminda	GCA_001188335.1
372	790	SAMN02769799	NA	Kyrgyzstan	GCA_001188675.1
373	1412	SAMN03782999	NA	Georgia: Ninotsminda	GCA_001188695.1
374	1522	SAMN03783057	NA	Armenia: Shirak Province	GCA_001188715.1
375	1045	SAMN03943674	NA	Azerbaijan: Apsheron Pen.	GCA_001188735.1
376	8787	SAMN03943569	NA	Georgia: Ninotsminda	GCA_001188755.1
377	3770	SAMN03943654	NA	Georgia: Ninotsminda	GCA_001188775.1
378	3067	SAMN03943655	NA	Georgia: Ninotsminda	GCA_001188795.1
379	2944	SAMN03941711	NA	Russia: Kabardino-Balkaria	GCA_001188815.1
380	1413	SAMN03783058	NA	Georgia: Ninotsminda	GCA_001188935.1
381	KIM 10v	SAMN03817042	NA	Iran	GCA_001261975.1
382	EV76D	SAMN03816156	NA	NA	GCA_001261985.1
383	SCPM-O-B-6216	SAMN03839877	1984	NA	GCA_001294805.1
384	SCPM-O-B-7761	SAMN03839876	1983	NA	GCA_001294815.1
385	SCPM-O-B-6904	SAMN03839871	1984	NA	GCA_001294825.1
386	SCPM-O-B-6304	SAMN03839878	1979	NA	GCA_001294885.1
387	SCPM-O-B-6300	SAMN03861503	1971	NA	GCA_001294905.1
388	SCPM-O-B-6536	SAMN03861512	1976	NA	GCA_001294915.1
389	SCPM-O-B-7812	SAMN03839881	2002	NA	GCA_001294965.1
390	SCPM-O-B-7019	SAMN03861481	1980	NA	GCA_001294975.1
391	SCPM-O-B-7832	SAMN03861500	1978	NA	GCA_001294985.1
392	SCPM-O-B-6213	SAMN03861510	1972	NA	GCA_001295025.1
393	SCPM-O-B-6990	SAMN03839880	1971	NA	GCA_001295045.1
394	SCPM-O-B-6540	SAMN03861513	1986	NA	GCA_001295055.1
395	SCPM-O-B-6984	SAMN03861484	1969	NA	GCA_001295065.1
396	SCPM-O-B-6557	SAMN03861483	1968	NA	GCA_001295105.1
397	SCPM-O-B-7075	SAMN03861486	1961	NA	GCA_001295115.1
398	SCPM-O-B-7074	SAMN03839879	1980	NA	GCA_001295145.1
399	SCPM-O-B-6974	SAMN03861482	1967	NA	GCA_001295185.1
400	Yp2126	SAMN04012736	2011	USA: Arizona	GCA_001509855.1
401	Yp1945	SAMN04012733	2009	USA: Texas	GCA_001509865.1
402	KM918	SAMN04331740	1989	Russia: Kabardino-Balkaria, Gizhgit Natural Boundary	GCA_001559935.1
403	M-1864	SAMN04329024	2009	Russia: Kalmykia, Lagansky District	GCA_001595585.1
404	I1996	SAMN04357319	1980	Russia: Zabaicalskiy krai	GCA_001601285.1
405	C741	SAMN04336076	1999	Russia: Dagestan, Kulinsky district	GCA_001601675.1
406	A-1815	SAMN04337145	1980	Kyrgyzstan: Talas district	GCA_001601735.1
407	1116-D	SAMN04364301	1971	Russia: Republic Ingushetia, Malgobek district	GCA_001613865.1
408	M-978	SAMN04364306	1990	Russia: Republic of Kalmykia, Ketchenerovsky District	GCA_001613885.1
409	KM-816	SAMN04364500	1990	Turkmenistan: Balkany	GCA_001613895.1
410	C-791	SAMN04376023	2003	Russia: The Republic of Dagestan, Babaiurtovskii District	GCA_001617705.1
411	M-519	SAMN04376048	1967	Turkmenistan: Kizyl-Atrek Region	GCA_001617715.1
412	M-1484	SAMN04376037	1992	Russia	GCA_001617725.1
413	M-1763	SAMN04376042	2002	Russia: Astrakhan region, Krasnoyarsk District	GCA_001617735.1
414	M-549	SAMN04376917	1977	Turkmenistan: Krasnovodsk Region	GCA_001617785.1
415	173	SAMN04376919	1978	NA	GCA_001617805.1
416	M-1453	SAMN04376922	1991	Kazakhstan: Guryev region, Makhambet district	GCA_001617815.1
417	Cadman	SAMN05282282	2016	USA: Gallup, NM	GCA_001693595.1
418	195/P	SAMN06161235	2015	NA	GCA_002005285.1
419	SCPM-O-B-6994	SAMN04992974	1998	NA	GCA_002127375.1
420	A-1486	SAMN05149973	1966	Kyrgyzstan: Oshskaya Region, Alayskiy District	GCA_002412225.1
421	A-1249	SAMN05149969	1970	Tajikistan: Sogdiyskaya Region	GCA_002412235.1
422	A-1691	SAMN05150065	1971	Kyrgyzstan	GCA_002412245.1
423	A-1836	SAMN05162891	1983	Kyrgyzstan: Issyk-Kul'skaya region	GCA_002412255.1
424	A-1809	SAMN05017696	1980	Kyrgyzs: Range of Tien Shan Mountain System, Karagaily Areatan	GCA_002412305.1
425	UC91309	SAMN07722810	NA	NA	GCA_002529545.1
426	SCPM-O-B-6301 (I-2231)	SAMN08625964	1972	NA	GCA_002981895.1
427	SCPM-O-B-6218 (I-3190)	SAMN08625966	1986	NA	GCA_002981915.1
428	SCPM-O-DNA-15 (I-2236)	SAMN08625967	1972	NA	GCA_002981925.1
429	SCPM-O-DNA-16 (I-2422 pMT+)	SAMN08625968	1974	NA	GCA_002981975.1
430	SCPM-O-DNA-17 (I-2457)	SAMN08625969	1973	NA	GCA_002981995.1
431	1393G	SAMN08634710	1980	Russia	GCA_002993145.1
432	338	SAMN05219204	2015	Russia: Republic of Altai, Kosh-Agach District	GCA_003074155.1
433	I-3086	SAMN05219216	1983	Mongolia	GCA_003074175.1
434	337	SAMN05219221	2015	Russia: Republic of Altai, Kosh-Agach District	GCA_003074195.1
435	349	SAMN05219223	2015	Russia: Republic of Altai, Kosh-Agach District	GCA_003074215.1
436	I-3244	SAMN05225370	1988	Mongolia: Bayan-Ulgy Aimak	GCA_003074235.1
437	1454	SAMN05225371	2012	Russia: Republic of Altai, Kosh-Agach District	GCA_003074255.1
438	C-627	SAMN05225373	1986	Russia: Kabardino-Balkar Republic, Zolsky District	GCA_003074275.1
439	244	SAMN05225376	1967	Kazakhstan: Kyzyl-Orda Region, Aralsk District	GCA_003074295.1
440	I-3223	SAMN05225379	1987	Russia: Republic of Tuva, Ovyursky District	GCA_003074315.1
441	44	SAMN05225380	1966	Azerbaijan	GCA_003074335.1
442	1240	SAMN05225431	1967	Azerbaijan	GCA_003074355.1
443	261	SAMN05225432	1955	NA	GCA_003074375.1
444	3544	SAMN05225434	1979	Armenia	GCA_003074395.1
445	3551	SAMN05225437	1979	Armenia	GCA_003074415.1
446	KM874	SAMN05240958	1984	Armenia: Syunik Region	GCA_003074435.1
447	5M	SAMN08866745	1952	Kyrgyzstan	GCA_003074535.1
448	262	SAMN08866640	1967	Kyrgyzstan	GCA_003074595.1
449	M-1773	SAMN05017702	2002	Russia: Astrakhan Region, Krasnoyarsk District	GCA_003085855.1
450	M-986	SAMN05149970	1975	Armenia: Syunikskaya Region	GCA_003085875.1
451	I-2998	SAMN05150068	1982	Russia: Republic of Altai, Kosh-Agach District	GCA_003085895.1
452	517	SAMN05017795	2014	Russia: Republic of Altai, Mukhor-Tarkhata village	GCA_003085915.1
453	835	SAMN05162581	1958	Armenia: Lariyskaya region	GCA_003085935.1
454	1313	SAMN05150105	2014	Russia: Republic of Altai	GCA_003085955.1
455	1530	SAMN05162580	2014	Russia: Republic of Altai, Kosh-Agach District	GCA_003085975.1
456	1906	SAMN05162893	2014	Russia: Republic of Kalmykiya, Laganskiy district	GCA_003085995.1
457	M-1944	SAMN05162583	2012	Russia: Republic of Tyva, Mongun-Tayginskiy district	GCA_003086015.1
458	2751-55	SAMN05017606	2012	Russia: Republic of Altai, Kosh-Agach District, Tashanta Village	GCA_003086035.1
459	595	SAMN05162559	2014	Russia: Astrakhan Region, Limanskiy District	GCA_003086055.1
460	A-1825	SAMN05017610	1983	Uzbekistan	GCA_003086075.1
461	M-1524	SAMN05017693	1993	Kazakhstan: Chimkent Region, Suzak District, Zhuantobe Townsite	GCA_003086095.1
462	A-1920	SAMN05017652	1988	Kazakhstan: Almaty Region, Balkhash District, Bakanas Townsite	GCA_003086115.1
463	M-1448	SAMN05017638	1990	Russia	GCA_003086155.1
464	I-2422	SAMN08866751	1974	Mongolia: Bayan-Ulegei aimak	GCA_003122795.1
465	Algeria3	SAMEA4368873	NA	NA	GCA_900095105.1
466	NCTC5923	SAMEA104281628	1900/1939	NA	GCA_900460465.1
467	NCTC144	SAMEA104210777	1920	NA	GCA_900460545.1
468	BA200901990	SAMN01831185	NA	NA	GCA_000255815.1
469	9_10	SAMN13632815	1923	Russia: Kichkino, Zavetinsky District, Rostov Region	GCA_009909635.1
470	139	SAMN08892357	1966	Kazakhstan	GCA_003074675.1
* fiveVietnam strains which were grouped together and formed a distinct clade
** NA: not applicable
# 2013 PNAS paper: PNAS, 2013, 110, 577-582. doi:10.1073/pnas.1205750110
