# Supplementary material for: Genomic diversity of Yersinia pestis from Yunnan Province, China, implies a potential common ancestor as the source of two plague epidemics
Source: Commun Biol. 2023 Aug 15;6:847. doi: 10.1038/s42003-023-05186-2 (PMC10427647; doi:10.1038/s42003-023-05186-2)
Supplement: Supplementary file 5 — Supplementary Data 3 [file 42003_2023_5186_MOESM5_ESM.xlsx]

## Sheet: fig. 3b
Fig. 3b Pairwise SNP distance distributions within the two main clades.
Sublineage1	strain	YN341	YN345	YN72	YN403	YN86020	YN83002	YN80020	YN85001	YN83005	YN80032	YN80025	YN80003	YN80026	YN80031	YN82004	YN80027	YN80028	YN80002	YN80022	YN83004	YN80045	YN81005	YN80063	YN80052	YN80053	YN80049	YN81003	YN80050	YN80047	YN81004	YN80048	YN80073	YN80042	YN81007	YN80035	YN80043	YN80057	YN80069	YN82002	YN80055	YN80013	YN80041	YN80030	YN80054	YN81008	YN80034	YN80067	YN80070
	YN341
	YN345	7
	YN72	6	9
	YN403	6	9	8
	YN86020	7	0	9	9
	YN83002	4	7	4	6	7
	YN80020	8	11	10	10	11	8
	YN85001	4	7	6	4	7	4	8
	YN83005	4	7	4	6	7	2	8	4
	YN80032	4	7	6	6	7	4	8	4	4
	YN80025	6	9	8	8	9	6	10	6	6	6
	YN80003	5	8	5	7	8	3	9	5	3	5	7
	YN80026	4	7	6	6	7	4	8	4	4	4	6	5
	YN80031	7	0	9	9	0	7	11	7	7	7	9	8	7
	YN82004	5	8	3	7	8	3	9	5	3	5	7	4	5	8
	YN80027	2	7	6	6	7	4	8	4	4	4	6	5	4	7	5
	YN80028	6	9	6	8	9	4	10	6	4	6	8	5	6	9	5	6
	YN80002	5	8	5	7	8	3	9	5	3	5	7	4	5	8	4	5	5
	YN80022	3	6	5	5	6	3	7	3	3	1	5	4	3	6	4	3	5	4
	YN83004	4	7	4	6	7	0	8	4	2	4	6	3	4	7	3	4	4	3	3
	YN80045	4	7	6	6	7	4	8	4	4	4	6	5	4	7	5	4	6	5	3	4
	YN81005	4	7	4	6	7	2	8	4	2	4	6	3	4	7	3	4	4	3	3	2	4
	YN80063	6	9	8	2	9	6	10	4	6	6	8	7	6	9	7	6	8	7	5	6	6	6
	YN80052	6	9	6	8	9	4	10	6	4	6	8	5	6	9	5	6	4	5	5	4	6	4	8
	YN80053	7	10	7	9	10	5	11	7	5	7	9	6	7	10	6	7	7	6	6	5	7	5	9	7
	YN80049	3	6	5	5	6	3	7	3	3	3	5	4	3	6	4	3	5	4	2	3	3	3	5	5	6
	YN81003	5	8	5	7	8	3	9	5	3	5	7	4	5	8	4	5	5	2	4	3	5	3	7	5	6	4
	YN80050	4	7	6	6	7	4	8	4	4	4	6	5	4	7	5	4	6	5	3	4	4	4	6	6	7	3	5
	YN80047	5	8	7	7	8	5	9	5	5	5	7	6	5	8	6	5	7	6	4	5	5	5	7	7	8	4	6	5
	YN81004	6	9	6	8	9	4	10	6	4	6	8	5	6	9	5	6	6	3	5	4	6	4	8	6	7	5	3	6	7
	YN80048	3	6	5	5	6	3	7	3	3	3	5	4	3	6	4	3	5	4	2	3	3	3	5	5	6	0	4	3	4	5
	YN80073	6	9	8	8	9	6	10	6	6	6	8	7	6	9	7	6	8	7	5	6	6	6	8	8	9	5	7	6	7	8	5
	YN80042	3	6	5	5	6	3	7	3	3	3	5	4	3	6	4	3	5	4	2	3	3	3	5	5	6	2	4	3	4	5	2	5
	YN81007	5	8	5	7	8	3	9	5	3	5	7	4	5	8	4	5	5	4	4	3	5	3	7	5	6	4	4	5	6	5	4	7	4
	YN80035	2	5	4	4	5	2	6	2	2	2	4	3	2	5	3	2	4	3	1	2	2	2	4	4	5	1	3	2	3	4	1	4	1	3
	YN80043	5	8	7	7	8	5	9	5	5	5	7	6	5	8	6	5	7	6	4	5	5	5	7	7	8	4	6	5	6	7	4	7	4	6	3
	YN80057	9	12	11	11	12	9	13	9	9	9	11	10	9	12	10	9	11	10	8	9	9	9	11	11	12	8	10	9	10	11	8	11	8	10	7	10
	YN80069	2	5	4	4	5	2	6	2	2	2	4	3	2	5	3	2	4	3	1	2	2	2	4	4	5	1	3	2	3	4	1	4	1	3	0	3	7
	YN82002	5	8	3	7	8	3	9	5	3	5	7	4	5	8	2	5	5	4	4	3	5	3	7	5	6	4	4	5	6	5	4	7	4	4	3	6	10	3
	YN80055	6	9	8	8	9	6	10	6	6	6	8	7	6	9	7	6	8	7	5	6	6	6	8	8	9	5	7	6	7	8	5	8	5	7	4	7	11	4	7
	YN80013	4	7	6	6	7	4	8	4	4	4	6	5	4	7	5	4	6	5	3	4	4	4	6	6	7	3	5	4	3	6	3	6	3	5	2	5	9	2	5	6
	YN80041	4	7	6	6	7	4	8	4	4	4	6	5	4	7	5	4	6	5	3	4	4	4	6	6	7	3	5	4	5	6	3	6	3	5	2	5	9	2	5	6	4
	YN80030	7	1	9	9	1	7	11	7	7	7	9	8	7	1	8	7	9	8	6	7	7	7	9	9	10	6	8	7	8	9	6	9	6	8	5	8	12	5	8	9	7	7
	YN80054	7	10	7	9	10	5	11	7	5	7	9	6	7	10	6	7	5	6	6	5	7	5	9	5	8	6	6	7	8	7	6	9	6	6	5	8	12	5	6	9	7	7	10
	YN81008	4	7	4	6	7	2	8	4	2	4	6	3	4	7	3	4	4	3	3	2	4	2	6	4	5	3	3	4	5	4	3	6	3	3	2	5	9	2	3	6	4	4	7	5
	YN80034	3	6	5	5	6	3	7	3	3	3	5	4	3	6	4	3	5	4	2	3	3	3	5	5	6	2	4	3	4	5	2	5	2	4	1	4	8	1	4	5	3	3	6	6	3
	YN80067	5	8	7	7	8	5	9	5	5	5	7	6	5	8	6	5	7	6	4	5	5	5	7	7	8	4	6	5	6	7	4	7	4	6	3	6	10	3	6	7	5	5	8	8	5	4
	YN80070	4	7	6	6	7	4	8	4	4	4	6	5	4	7	5	4	6	5	3	4	4	4	6	6	7	3	5	4	3	6	3	6	3	5	2	5	9	2	5	6	2	4	7	7	4	3	5
	YN80019	9	12	11	9	12	9	13	7	9	9	11	10	9	12	10	9	11	10	8	9	9	9	9	11	12	8	10	9	10	11	8	11	8	10	7	10	14	7	10	11	9	9	12	12	9	8	10	9
	YN80038	3	6	5	5	6	3	7	3	3	3	5	4	3	6	4	3	5	4	2	3	3	3	5	5	6	2	4	3	4	5	2	5	2	4	1	4	8	1	4	5	3	3	6	6	3	2	4	3
	YN80066	4	7	6	6	7	4	8	4	4	4	6	5	4	7	5	4	6	5	3	4	4	4	6	6	7	3	5	4	5	6	3	6	3	5	2	5	9	2	5	6	4	4	7	7	4	3	5	4
	YN81002	5	8	5	7	8	3	9	5	3	5	7	4	5	8	4	5	5	2	4	3	5	3	7	5	6	4	0	5	6	3	4	7	4	4	3	6	10	3	4	7	5	5	8	6	3	4	6	5
	YN80015	4	6	6	6	6	4	8	4	4	4	6	5	4	6	5	4	6	5	3	4	4	4	6	6	7	3	5	4	4	6	3	6	3	5	2	5	9	2	5	6	3	4	6	7	4	3	5	3
	YN80064	7	10	9	9	10	7	11	7	7	7	9	8	7	10	8	7	9	8	6	7	7	7	9	9	10	6	8	7	6	9	6	9	6	8	5	8	12	5	8	9	5	7	10	10	7	6	8	5
	YN80044	8	11	10	10	11	8	12	8	8	8	8	9	8	11	9	8	10	9	7	8	8	8	10	10	11	7	9	8	9	10	7	10	7	9	6	9	13	6	9	10	8	8	11	11	8	7	9	8
	YN80060	5	8	5	7	8	3	9	5	3	5	7	4	5	8	4	5	5	4	4	3	5	3	7	5	6	4	4	5	6	5	4	7	4	4	3	6	10	3	4	7	5	5	8	6	3	4	6	5
	YN80018	6	9	8	8	9	6	10	6	6	6	8	7	6	9	7	6	8	7	5	6	6	6	8	8	9	5	7	6	7	8	5	8	5	7	4	7	11	4	7	8	6	6	9	9	6	5	7	6
	YN80059	3	6	3	5	6	1	7	3	1	3	5	2	3	6	2	3	3	2	2	1	3	1	5	3	4	2	2	3	4	3	2	5	2	2	1	4	8	1	2	5	3	3	6	4	1	2	4	3
	YN80058	5	8	7	7	8	5	9	5	5	5	7	6	5	8	6	5	7	6	4	5	5	5	7	7	8	4	6	5	6	7	4	7	4	6	3	6	10	3	6	7	5	5	8	8	5	4	0	5
	YN82003	6	9	4	8	9	4	10	6	4	6	8	5	6	9	3	6	6	5	5	4	6	4	8	6	7	5	5	6	7	6	5	8	5	5	4	7	11	4	3	8	6	6	9	7	4	5	7	6
Sublineage2	strain	YN1247	YN1408	YN2637	YN2638	YN1012	YN1020	YN1050	YN1103	YN1109	YN1110	YN1144	YN1145	YN1206	YN1207	YN1208	YN1309	YN1339	YN1340	YN1352	YN1367	YN1396	YN1397	YN1405	YN1407	YN1409	YN1428	YN1439	YN1440	YN1441	YN1568	YN1595	YN1640	YN1641	YN1643	YN1644	YN1653	YN1656	YN1662	YN1672	YN1677	YN1679	YN1685	YN1717	YN1733	YN1751	YN1755	YN1758	YN1759
	YN1247
	YN1408	2
	YN2637	15	15
	YN2638	15	15	0
	YN1012	1	1	14	14
	YN1020	0	2	15	15	1
	YN1050	0	2	15	15	1	0
	YN1103	1	1	14	14	0	1	1
	YN1109	6	6	15	15	5	6	6	5
	YN1110	6	6	15	15	5	6	6	5	0
	YN1144	1	1	14	14	0	1	1	0	5	5
	YN1145	1	1	14	14	0	1	1	0	5	5	0
	YN1206	1	1	14	14	0	1	1	0	5	5	0	0
	YN1207	1	1	14	14	0	1	1	0	5	5	0	0	0
	YN1208	1	1	14	14	0	1	1	0	5	5	0	0	0	0
	YN1309	1	1	14	14	0	1	1	0	5	5	0	0	0	0	0
	YN1339	2	2	15	15	1	2	2	1	6	6	1	1	1	1	1	1
	YN1340	1	1	14	14	0	1	1	0	5	5	0	0	0	0	0	0	1
	YN1352	2	2	15	15	1	2	2	1	6	6	1	1	1	1	1	1	2	1
	YN1367	3	3	16	16	2	3	3	2	7	7	2	2	2	2	2	2	3	2	3
	YN1396	3	3	16	16	2	3	3	2	7	7	2	2	2	2	2	2	3	2	3	4
	YN1397	3	3	16	16	2	3	3	2	7	7	2	2	2	2	2	2	3	2	3	4	0
	YN1405	2	0	15	15	1	2	2	1	6	6	1	1	1	1	1	1	2	1	2	3	3	3
	YN1407	2	0	15	15	1	2	2	1	6	6	1	1	1	1	1	1	2	1	2	3	3	3	0
	YN1409	2	0	15	15	1	2	2	1	6	6	1	1	1	1	1	1	2	1	2	3	3	3	0	0
	YN1428	4	4	17	17	3	4	4	3	8	8	3	3	3	3	3	3	4	3	4	5	5	5	4	4	4
	YN1439	4	4	17	17	3	4	4	3	8	8	3	3	3	3	3	3	4	3	4	5	5	5	4	4	4	0
	YN1440	5	5	18	18	4	5	5	4	9	9	4	4	4	4	4	4	5	4	5	6	6	6	5	5	5	1	1
	YN1441	4	4	17	17	3	4	4	3	8	8	3	3	3	3	3	3	4	3	4	5	5	5	4	4	4	0	0	1
	YN1568	5	5	18	18	4	5	5	4	9	9	4	4	4	4	4	4	5	4	5	6	6	6	5	5	5	1	1	0	1
	YN1595	2	0	15	15	1	2	2	1	6	6	1	1	1	1	1	1	2	1	2	3	3	3	0	0	0	4	4	5	4	5
	YN1640	2	0	15	15	1	2	2	1	6	6	1	1	1	1	1	1	2	1	2	3	3	3	0	0	0	4	4	5	4	5	0
	YN1641	2	0	15	15	1	2	2	1	6	6	1	1	1	1	1	1	2	1	2	3	3	3	0	0	0	4	4	5	4	5	0	0
	YN1643	3	1	16	16	2	3	3	2	7	7	2	2	2	2	2	2	3	2	3	4	4	4	1	1	1	5	5	6	5	6	1	1	1
	YN1644	2	0	15	15	1	2	2	1	6	6	1	1	1	1	1	1	2	1	2	3	3	3	0	0	0	4	4	5	4	5	0	0	0	1
	YN1653	2	0	15	15	1	2	2	1	6	6	1	1	1	1	1	1	2	1	2	3	3	3	0	0	0	4	4	5	4	5	0	0	0	1	0
	YN1656	4	4	17	17	3	4	4	3	8	8	3	3	3	3	3	3	4	3	4	5	5	5	4	4	4	0	0	1	0	1	4	4	4	5	4	4
	YN1662	4	4	17	17	3	4	4	3	8	8	3	3	3	3	3	3	4	3	4	5	5	5	4	4	4	0	0	1	0	1	4	4	4	5	4	4	0
	YN1672	4	4	17	17	3	4	4	3	8	8	3	3	3	3	3	3	4	3	4	5	5	5	4	4	4	0	0	1	0	1	4	4	4	5	4	4	0	0
	YN1677	4	4	17	17	3	4	4	3	8	8	3	3	3	3	3	3	4	3	4	5	5	5	4	4	4	0	0	1	0	1	4	4	4	5	4	4	0	0	0
	YN1679	4	4	17	17	3	4	4	3	8	8	3	3	3	3	3	3	4	3	4	5	5	5	4	4	4	0	0	1	0	1	4	4	4	5	4	4	0	0	0	0
	YN1685	4	4	17	17	3	4	4	3	8	8	3	3	3	3	3	3	4	3	4	5	5	5	4	4	4	6	6	7	6	7	4	4	4	5	4	4	6	6	6	6	6
	YN1717	4	4	17	17	3	4	4	3	8	8	3	3	3	3	3	3	4	3	4	5	5	5	4	4	4	6	6	7	6	7	4	4	4	5	4	4	6	6	6	6	6	0
	YN1733	2	0	15	15	1	2	2	1	6	6	1	1	1	1	1	1	2	1	2	3	3	3	0	0	0	4	4	5	4	5	0	0	0	1	0	0	4	4	4	4	4	4	4
	YN1751	4	4	17	17	3	4	4	3	8	8	3	3	3	3	3	3	4	3	4	5	5	5	4	4	4	0	0	1	0	1	4	4	4	5	4	4	0	0	0	0	0	6	6	4
	YN1755	4	4	17	17	3	4	4	3	8	8	3	3	3	3	3	3	4	3	4	5	5	5	4	4	4	0	0	1	0	1	4	4	4	5	4	4	0	0	0	0	0	6	6	4	0
	YN1758	5	5	18	18	4	5	5	4	9	9	4	4	4	4	4	4	5	4	5	6	6	6	5	5	5	1	1	2	1	2	5	5	5	6	5	5	1	1	1	1	1	7	7	5	1	1
	YN1759	4	4	17	17	3	4	4	3	8	8	3	3	3	3	3	3	4	3	4	5	5	5	4	4	4	0	0	1	0	1	4	4	4	5	4	4	0	0	0	0	0	6	6	4	0	0	1
	YN1791	5	5	18	18	4	5	5	4	9	9	4	4	4	4	4	4	5	4	5	6	4	4	5	5	5	7	7	8	7	8	5	5	5	6	5	5	7	7	7	7	7	7	7	5	7	7	6	7
	YN1803	5	5	18	18	4	5	5	4	9	9	4	4	4	4	4	4	5	4	5	6	6	6	5	5	5	7	7	8	7	8	5	5	5	6	5	5	7	7	7	7	7	1	1	5	7	7	8	7
	YN1812	3	1	16	16	2	3	3	2	7	7	2	2	2	2	2	2	3	2	3	4	4	4	1	1	1	5	5	6	5	6	1	1	1	2	1	1	5	5	5	5	5	5	5	1	5	5	6	5
	YN1813	3	1	16	16	2	3	3	2	7	7	2	2	2	2	2	2	3	2	3	4	4	4	1	1	1	5	5	6	5	6	1	1	1	2	1	1	5	5	5	5	5	5	5	1	5	5	6	5
	YN1814	4	4	17	17	3	4	4	3	8	8	3	3	3	3	3	3	4	3	4	5	3	3	4	4	4	6	6	7	6	7	4	4	4	5	4	4	6	6	6	6	6	6	6	4	6	6	7	6
	YN1816	5	5	18	18	4	5	5	4	9	9	4	4	4	4	4	4	5	4	5	6	6	6	5	5	5	1	1	2	1	2	5	5	5	6	5	5	1	1	1	1	1	7	7	5	1	1	2	1
	YN1818	4	4	17	17	3	4	4	3	8	8	3	3	3	3	3	3	4	3	4	5	5	5	4	4	4	0	0	1	0	1	4	4	4	5	4	4	0	0	0	0	0	6	6	4	0	0	1	0
	YN1820	5	5	18	18	4	5	5	4	9	9	4	4	4	4	4	4	5	4	5	6	6	6	5	5	5	1	1	2	1	2	5	5	5	6	5	5	1	1	1	1	1	7	7	5	1	1	2	1
	YN1836	4	4	17	17	3	4	4	3	8	8	3	3	3	3	3	3	4	3	4	5	5	5	4	4	4	0	0	1	0	1	4	4	4	5	4	4	0	0	0	0	0	6	6	4	0	0	1	0
	YN1837	5	5	18	18	4	5	5	4	9	9	4	4	4	4	4	4	5	4	5	6	6	6	5	5	5	1	1	2	1	2	5	5	5	6	5	5	1	1	1	1	1	7	7	5	1	1	2	1
	YN1850	4	4	17	17	3	4	4	3	8	8	3	3	3	3	3	3	4	3	4	5	5	5	4	4	4	0	0	1	0	1	4	4	4	5	4	4	0	0	0	0	0	6	6	4	0	0	1	0
	YN1854	4	4	17	17	3	4	4	3	8	8	3	3	3	3	3	3	4	3	4	5	5	5	4	4	4	6	6	7	6	7	4	4	4	5	4	4	6	6	6	6	6	0	0	4	6	6	7	6
	YN1866	6	6	19	19	5	6	6	5	10	10	5	5	5	5	5	5	6	5	6	7	7	7	6	6	6	8	8	9	8	9	6	6	6	7	6	6	8	8	8	8	8	2	2	6	8	8	9	8
	YN1869	5	5	18	18	4	5	5	4	9	9	4	4	4	4	4	4	5	4	5	6	6	6	5	5	5	1	1	2	1	2	5	5	5	6	5	5	1	1	1	1	1	7	7	5	1	1	1	1
	YN1874	6	6	19	19	5	6	6	5	10	10	5	5	5	5	5	5	6	5	6	7	5	5	6	6	6	8	8	9	8	9	6	6	6	7	6	6	8	8	8	8	8	8	8	6	8	8	9	8
	YN1875	5	5	18	18	4	5	5	4	9	9	4	4	4	4	4	4	5	4	5	6	6	6	5	5	5	1	1	2	1	2	5	5	5	6	5	5	1	1	1	1	1	7	7	5	1	1	1	1
	YN1930	4	4	17	17	3	4	4	3	8	8	3	3	3	3	3	3	4	3	4	5	5	5	4	4	4	6	6	7	6	7	4	4	4	5	4	4	6	6	6	6	6	0	0	4	6	6	7	6
	YN1939	4	4	17	17	3	4	4	3	8	8	3	3	3	3	3	3	4	3	4	5	5	5	4	4	4	0	0	1	0	1	4	4	4	5	4	4	0	0	0	0	0	6	6	4	0	0	1	0
	YN1940	5	5	18	18	4	5	5	4	9	9	4	4	4	4	4	4	5	4	5	6	6	6	5	5	5	1	1	2	1	2	5	5	5	6	5	5	1	1	1	1	1	7	7	5	1	1	2	1
	YN1944	4	4	17	17	3	4	4	3	8	8	3	3	3	3	3	3	4	3	4	5	5	5	4	4	4	6	6	7	6	7	4	4	4	5	4	4	6	6	6	6	6	0	0	4	6	6	7	6
	YN1948	5	5	18	18	4	5	5	4	9	9	4	4	4	4	4	4	5	4	5	6	6	6	5	5	5	7	7	8	7	8	5	5	5	6	5	5	7	7	7	7	7	1	1	5	7	7	8	7
	YN1960	4	4	17	17	3	4	4	3	8	8	3	3	3	3	3	3	4	3	4	5	5	5	4	4	4	6	6	7	6	7	4	4	4	5	4	4	6	6	6	6	6	0	0	4	6	6	7	6
	YN1962	4	4	17	17	3	4	4	3	8	8	3	3	3	3	3	3	4	3	4	5	5	5	4	4	4	6	6	7	6	7	4	4	4	5	4	4	6	6	6	6	6	0	0	4	6	6	7	6
	YN1963	4	4	17	17	3	4	4	3	8	8	3	3	3	3	3	3	4	3	4	5	5	5	4	4	4	6	6	7	6	7	4	4	4	5	4	4	6	6	6	6	6	0	0	4	6	6	7	6
	YN1986	4	4	17	17	3	4	4	3	8	8	3	3	3	3	3	3	4	3	4	5	5	5	4	4	4	6	6	7	6	7	4	4	4	5	4	4	6	6	6	6	6	0	0	4	6	6	7	6
	YN1987	6	6	19	19	5	6	6	5	10	10	5	5	5	5	5	5	6	5	6	7	7	7	6	6	6	8	8	9	8	9	6	6	6	7	6	6	8	8	8	8	8	2	2	6	8	8	9	8
	YN1988	6	6	19	19	5	6	6	5	10	10	5	5	5	5	5	5	6	5	6	7	7	7	6	6	6	8	8	9	8	9	6	6	6	7	6	6	8	8	8	8	8	2	2	6	8	8	9	8
	YN1992	5	5	18	18	4	5	5	4	9	9	4	4	4	4	4	4	5	4	5	6	6	6	5	5	5	1	1	2	1	2	5	5	5	6	5	5	1	1	1	1	1	7	7	5	1	1	2	1
	YN2003	5	5	18	18	4	5	5	4	9	9	4	4	4	4	4	4	5	4	5	6	6	6	5	5	5	1	1	2	1	2	5	5	5	6	5	5	1	1	1	1	1	7	7	5	1	1	1	1
	YN2020	4	4	17	17	3	4	4	3	8	8	3	3	3	3	3	3	4	3	4	5	5	5	4	4	4	6	6	7	6	7	4	4	4	5	4	4	6	6	6	6	6	0	0	4	6	6	7	6
	YN2036	4	4	17	17	3	4	4	3	8	8	3	3	3	3	3	3	4	3	4	5	5	5	4	4	4	6	6	7	6	7	4	4	4	5	4	4	6	6	6	6	6	0	0	4	6	6	7	6
	YN2037	4	4	17	17	3	4	4	3	8	8	3	3	3	3	3	3	4	3	4	5	5	5	4	4	4	6	6	7	6	7	4	4	4	5	4	4	6	6	6	6	6	0	0	4	6	6	7	6
	YN2053	4	4	17	17	3	4	4	3	8	8	3	3	3	3	3	3	4	3	4	5	5	5	4	4	4	6	6	7	6	7	4	4	4	5	4	4	6	6	6	6	6	0	0	4	6	6	7	6
	YN2054	7	7	20	20	6	7	7	6	11	11	6	6	6	6	6	6	7	6	7	8	8	8	7	7	7	3	3	4	3	4	7	7	7	8	7	7	3	3	3	3	3	9	9	7	3	3	4	3
	YN2057	5	5	18	18	4	5	5	4	9	9	4	4	4	4	4	4	5	4	5	6	6	6	5	5	5	1	1	2	1	2	5	5	5	6	5	5	1	1	1	1	1	7	7	5	1	1	2	1
	YN2058	5	5	18	18	4	5	5	4	9	9	4	4	4	4	4	4	5	4	5	6	6	6	5	5	5	1	1	2	1	2	5	5	5	6	5	5	1	1	1	1	1	7	7	5	1	1	2	1
	YN2067	4	4	17	17	3	4	4	3	8	8	3	3	3	3	3	3	4	3	4	5	5	5	4	4	4	0	0	1	0	1	4	4	4	5	4	4	0	0	0	0	0	6	6	4	0	0	1	0
	YN2076	5	5	18	18	4	5	5	4	9	9	4	4	4	4	4	4	5	4	5	6	6	6	5	5	5	1	1	2	1	2	5	5	5	6	5	5	1	1	1	1	1	7	7	5	1	1	2	1
	YN2082	4	4	17	17	3	4	4	3	8	8	3	3	3	3	3	3	4	3	4	5	5	5	4	4	4	0	0	1	0	1	4	4	4	5	4	4	0	0	0	0	0	6	6	4	0	0	1	0
	YN2084	5	5	18	18	4	5	5	4	9	9	4	4	4	4	4	4	5	4	5	6	4	4	5	5	5	7	7	8	7	8	5	5	5	6	5	5	7	7	7	7	7	7	7	5	7	7	8	7
	YN2092	5	5	18	18	4	5	5	4	9	9	4	4	4	4	4	4	5	4	5	6	6	6	5	5	5	7	7	8	7	8	5	5	5	6	5	5	7	7	7	7	7	1	1	5	7	7	8	7
	YN2094	3	1	16	16	2	3	3	2	7	7	2	2	2	2	2	2	3	2	3	4	4	4	1	1	1	5	5	6	5	6	1	1	1	2	1	1	5	5	5	5	5	5	5	1	5	5	6	5
	YN2096	3	1	16	16	2	3	3	2	7	7	2	2	2	2	2	2	3	2	3	4	4	4	1	1	1	5	5	6	5	6	1	1	1	2	1	1	5	5	5	5	5	5	5	1	5	5	6	5
	YN2098	3	1	16	16	2	3	3	2	7	7	2	2	2	2	2	2	3	2	3	4	4	4	1	1	1	5	5	6	5	6	1	1	1	2	1	1	5	5	5	5	5	5	5	1	5	5	6	5
	YN2106	5	5	18	18	4	5	5	4	9	9	4	4	4	4	4	4	5	4	5	6	4	4	5	5	5	7	7	8	7	8	5	5	5	6	5	5	7	7	7	7	7	7	7	5	7	7	8	7
	YN2124	5	5	18	18	4	5	5	4	9	9	4	4	4	4	4	4	5	4	5	6	6	6	5	5	5	7	7	8	7	8	5	5	5	6	5	5	7	7	7	7	7	1	1	5	7	7	8	7
	YN2131	5	5	18	18	4	5	5	4	9	9	4	4	4	4	4	4	5	4	5	6	6	6	5	5	5	7	7	8	7	8	5	5	5	6	5	5	7	7	7	7	7	1	1	5	7	7	8	7
	YN2132	5	5	18	18	4	5	5	4	9	9	4	4	4	4	4	4	5	4	5	6	6	6	5	5	5	7	7	8	7	8	5	5	5	6	5	5	7	7	7	7	7	1	1	5	7	7	8	7
	YN2136	4	4	17	17	3	4	4	3	8	8	3	3	3	3	3	3	4	3	4	5	5	5	4	4	4	6	6	7	6	7	4	4	4	5	4	4	6	6	6	6	6	0	0	4	6	6	7	6
	YN2143	5	5	18	18	4	5	5	4	9	9	4	4	4	4	4	4	5	4	5	6	6	6	5	5	5	7	7	8	7	8	5	5	5	6	5	5	7	7	7	7	7	1	1	5	7	7	8	7
	YN2147	4	4	17	17	3	4	4	3	8	8	3	3	3	3	3	3	4	3	4	5	5	5	4	4	4	6	6	7	6	7	4	4	4	5	4	4	6	6	6	6	6	0	0	4	6	6	7	6
	YN2159	5	5	18	18	4	5	5	4	9	9	4	4	4	4	4	4	5	4	5	6	6	6	5	5	5	7	7	8	7	8	5	5	5	6	5	5	7	7	7	7	7	1	1	5	7	7	8	7
	YN2162	4	4	17	17	3	4	4	3	8	8	3	3	3	3	3	3	4	3	4	5	5	5	4	4	4	6	6	7	6	7	4	4	4	5	4	4	6	6	6	6	6	0	0	4	6	6	7	6
	YN2166	4	4	17	17	3	4	4	3	8	8	3	3	3	3	3	3	4	3	4	5	5	5	4	4	4	6	6	7	6	7	4	4	4	5	4	4	6	6	6	6	6	0	0	4	6	6	7	6
	YN2167	4	4	17	17	3	4	4	3	8	8	3	3	3	3	3	3	4	3	4	5	5	5	4	4	4	6	6	7	6	7	4	4	4	5	4	4	6	6	6	6	6	0	0	4	6	6	7	6
	YN2179	9	9	8	8	8	9	9	8	9	9	8	8	8	8	8	8	9	8	9	10	10	10	9	9	9	11	11	12	11	12	9	9	9	10	9	9	11	11	11	11	11	11	11	9	11	11	12	11
	YN2181	6	6	19	19	5	6	6	5	10	10	5	5	5	5	5	5	6	5	6	7	7	7	6	6	6	8	8	9	8	9	6	6	6	7	6	6	8	8	8	8	8	2	2	6	8	8	9	8
	YN2188	4	4	17	17	3	4	4	3	8	8	3	3	3	3	3	3	4	3	4	5	5	5	4	4	4	6	6	7	6	7	4	4	4	5	4	4	6	6	6	6	6	0	0	4	6	6	7	6
	YN2195	6	6	19	19	5	6	6	5	10	10	5	5	5	5	5	5	6	5	6	7	5	5	6	6	6	8	8	9	8	9	6	6	6	7	6	6	8	8	8	8	8	8	8	6	8	8	9	8
	YN2201	5	5	18	18	4	5	5	4	9	9	4	4	4	4	4	4	5	4	5	6	6	6	5	5	5	1	1	2	1	2	5	5	5	6	5	5	1	1	1	1	1	7	7	5	1	1	2	1
	YN2202	4	4	17	17	3	4	4	3	8	8	3	3	3	3	3	3	4	3	4	5	5	5	4	4	4	0	0	1	0	1	4	4	4	5	4	4	0	0	0	0	0	6	6	4	0	0	1	0
	YN2205	6	6	19	19	5	6	6	5	10	10	5	5	5	5	5	5	6	5	6	7	7	7	6	6	6	8	8	9	8	9	6	6	6	7	6	6	8	8	8	8	8	2	2	6	8	8	9	8
	YN2210	5	5	18	18	4	5	5	4	9	9	4	4	4	4	4	4	5	4	5	6	6	6	5	5	5	7	7	8	7	8	5	5	5	6	5	5	7	7	7	7	7	1	1	5	7	7	8	7
	YN2211	5	5	18	18	4	5	5	4	9	9	4	4	4	4	4	4	5	4	5	6	6	6	5	5	5	7	7	8	7	8	5	5	5	6	5	5	7	7	7	7	7	1	1	5	7	7	8	7
	YN2212	5	5	18	18	4	5	5	4	9	9	4	4	4	4	4	4	5	4	5	6	6	6	5	5	5	7	7	8	7	8	5	5	5	6	5	5	7	7	7	7	7	1	1	5	7	7	8	7
	YN2215	5	5	18	18	4	5	5	4	9	9	4	4	4	4	4	4	5	4	5	6	6	6	5	5	5	7	7	8	7	8	5	5	5	6	5	5	7	7	7	7	7	1	1	5	7	7	8	7
	YN2217	4	4	17	17	3	4	4	3	8	8	3	3	3	3	3	3	4	3	4	5	3	3	4	4	4	6	6	7	6	7	4	4	4	5	4	4	6	6	6	6	6	6	6	4	6	6	7	6
	YN2221	6	6	19	19	5	6	6	5	10	10	5	5	5	5	5	5	6	5	6	7	7	7	6	6	6	2	2	3	2	3	6	6	6	7	6	6	2	2	2	2	2	8	8	6	2	2	3	2
	YN2223	6	6	19	19	5	6	6	5	10	10	5	5	5	5	5	5	6	5	6	7	7	7	6	6	6	2	2	3	2	3	6	6	6	7	6	6	2	2	2	2	2	8	8	6	2	2	3	2
	YN2224	7	7	20	20	6	7	7	6	11	11	6	6	6	6	6	6	7	6	7	8	8	8	7	7	7	3	3	4	3	4	7	7	7	8	7	7	3	3	3	3	3	9	9	7	3	3	4	3
	YN2237	4	4	17	17	3	4	4	3	8	8	3	3	3	3	3	3	4	3	4	5	5	5	4	4	4	6	6	7	6	7	4	4	4	5	4	4	6	6	6	6	6	0	0	4	6	6	7	6
	YN2245	10	10	23	23	9	10	10	9	14	14	9	9	9	9	9	9	10	9	10	11	11	11	10	10	10	6	6	7	6	7	10	10	10	11	10	10	6	6	6	6	6	12	12	10	6	6	7	6
	YN2248	9	9	8	8	8	9	9	8	9	9	8	8	8	8	8	8	9	8	9	10	10	10	9	9	9	11	11	12	11	12	9	9	9	10	9	9	11	11	11	11	11	11	11	9	11	11	12	11
	YN2258	4	4	17	17	3	4	4	3	8	8	3	3	3	3	3	3	4	3	4	5	5	5	4	4	4	6	6	7	6	7	4	4	4	5	4	4	6	6	6	6	6	0	0	4	6	6	7	6
	YN2261	5	5	18	18	4	5	5	4	9	9	4	4	4	4	4	4	5	4	5	6	6	6	5	5	5	7	7	8	7	8	5	5	5	6	5	5	7	7	7	7	7	1	1	5	7	7	8	7
	YN2276	8	8	21	21	7	8	8	7	12	12	7	7	7	7	7	7	8	7	8	9	9	9	8	8	8	4	4	5	4	5	8	8	8	9	8	8	4	4	4	4	4	10	10	8	4	4	5	4
	YN2277	7	7	20	20	6	7	7	6	11	11	6	6	6	6	6	6	7	6	7	8	8	8	7	7	7	3	3	4	3	4	7	7	7	8	7	7	3	3	3	3	3	9	9	7	3	3	4	3
	YN2280	7	7	20	20	6	7	7	6	11	11	6	6	6	6	6	6	7	6	7	8	8	8	7	7	7	3	3	4	3	4	7	7	7	8	7	7	3	3	3	3	3	9	9	7	3	3	4	3
	YN2289	4	4	17	17	3	4	4	3	8	8	3	3	3	3	3	3	4	3	4	5	5	5	4	4	4	6	6	7	6	7	4	4	4	5	4	4	6	6	6	6	6	0	0	4	6	6	7	6
	YN2290	4	4	17	17	3	4	4	3	8	8	3	3	3	3	3	3	4	3	4	5	5	5	4	4	4	6	6	7	6	7	4	4	4	5	4	4	6	6	6	6	6	0	0	4	6	6	7	6
	YN2291	5	5	18	18	4	5	5	4	9	9	4	4	4	4	4	4	5	4	5	6	6	6	5	5	5	7	7	8	7	8	5	5	5	6	5	5	7	7	7	7	7	1	1	5	7	7	8	7
	YN2294	4	4	17	17	3	4	4	3	8	8	3	3	3	3	3	3	4	3	4	5	5	5	4	4	4	6	6	7	6	7	4	4	4	5	4	4	6	6	6	6	6	0	0	4	6	6	7	6
	YN2295	4	4	17	17	3	4	4	3	8	8	3	3	3	3	3	3	4	3	4	5	5	5	4	4	4	6	6	7	6	7	4	4	4	5	4	4	6	6	6	6	6	0	0	4	6	6	7	6
	YN2299	4	4	17	17	3	4	4	3	8	8	3	3	3	3	3	3	4	3	4	5	5	5	4	4	4	6	6	7	6	7	4	4	4	5	4	4	6	6	6	6	6	0	0	4	6	6	7	6
	YN2302	4	4	17	17	3	4	4	3	8	8	3	3	3	3	3	3	4	3	4	5	5	5	4	4	4	6	6	7	6	7	4	4	4	5	4	4	6	6	6	6	6	0	0	4	6	6	7	6
	YN2311	4	4	17	17	3	4	4	3	8	8	3	3	3	3	3	3	4	3	4	5	5	5	4	4	4	6	6	7	6	7	4	4	4	5	4	4	6	6	6	6	6	0	0	4	6	6	7	6
	YN2317	9	9	6	6	8	9	9	8	9	9	8	8	8	8	8	8	9	8	9	10	10	10	9	9	9	11	11	12	11	12	9	9	9	10	9	9	11	11	11	11	11	11	11	9	11	11	12	11
	YN2329	9	9	6	6	8	9	9	8	9	9	8	8	8	8	8	8	9	8	9	10	10	10	9	9	9	11	11	12	11	12	9	9	9	10	9	9	11	11	11	11	11	11	11	9	11	11	12	11
	YN2330	11	11	4	4	10	11	11	10	11	11	10	10	10	10	10	10	11	10	11	12	12	12	11	11	11	13	13	14	13	14	11	11	11	12	11	11	13	13	13	13	13	13	13	11	13	13	14	13
	YN2401	6	6	19	19	5	6	6	5	10	10	5	5	5	5	5	5	6	5	6	7	7	7	6	6	6	8	8	9	8	9	6	6	6	7	6	6	8	8	8	8	8	2	2	6	8	8	9	8
	YN2403	9	9	6	6	8	9	9	8	9	9	8	8	8	8	8	8	9	8	9	10	10	10	9	9	9	11	11	12	11	12	9	9	9	10	9	9	11	11	11	11	11	11	11	9	11	11	12	11
	YN2406	6	6	19	19	5	6	6	5	10	10	5	5	5	5	5	5	6	5	6	7	7	7	6	6	6	8	8	9	8	9	6	6	6	7	6	6	8	8	8	8	8	2	2	6	8	8	9	8
	YN2407	11	11	8	8	10	11	11	10	11	11	10	10	10	10	10	10	11	10	11	12	12	12	11	11	11	13	13	14	13	14	11	11	11	12	11	11	13	13	13	13	13	13	13	11	13	13	14	13
	YN2429	4	4	17	17	3	4	4	3	8	8	3	3	3	3	3	3	4	3	4	5	5	5	4	4	4	6	6	7	6	7	4	4	4	5	4	4	6	6	6	6	6	0	0	4	6	6	7	6
	YN2431	9	9	14	14	8	9	9	8	11	11	8	8	8	8	8	8	9	8	9	10	10	10	9	9	9	11	11	12	11	12	9	9	9	10	9	9	11	11	11	11	11	11	11	9	11	11	12	11
	YN2441	6	6	19	19	5	6	6	5	10	10	5	5	5	5	5	5	6	5	6	7	7	7	6	6	6	8	8	9	8	9	6	6	6	7	6	6	8	8	8	8	8	2	2	6	8	8	9	8
	YN2444	6	6	19	19	5	6	6	5	10	10	5	5	5	5	5	5	6	5	6	7	7	7	6	6	6	8	8	9	8	9	6	6	6	7	6	6	8	8	8	8	8	2	2	6	8	8	9	8
	YN2445	9	9	6	6	8	9	9	8	9	9	8	8	8	8	8	8	9	8	9	10	10	10	9	9	9	11	11	12	11	12	9	9	9	10	9	9	11	11	11	11	11	11	11	9	11	11	12	11
	YN2467	6	6	19	19	5	6	6	5	10	10	5	5	5	5	5	5	6	5	6	7	5	5	6	6	6	8	8	9	8	9	6	6	6	7	6	6	8	8	8	8	8	8	8	6	8	8	9	8
	YN2468	6	6	19	19	5	6	6	5	10	10	5	5	5	5	5	5	6	5	6	7	5	5	6	6	6	8	8	9	8	9	6	6	6	7	6	6	8	8	8	8	8	8	8	6	8	8	9	8
	YN2470	11	11	8	8	10	11	11	10	11	11	10	10	10	10	10	10	11	10	11	12	12	12	11	11	11	13	13	14	13	14	11	11	11	12	11	11	13	13	13	13	13	13	13	11	13	13	12	13
	YN2474	4	4	17	17	3	4	4	3	8	8	3	3	3	3	3	3	4	3	4	5	5	5	4	4	4	6	6	7	6	7	4	4	4	5	4	4	6	6	6	6	6	0	0	4	6	6	7	6
	YN2475	4	4	17	17	3	4	4	3	8	8	3	3	3	3	3	3	4	3	4	5	5	5	4	4	4	6	6	7	6	7	4	4	4	5	4	4	6	6	6	6	6	0	0	4	6	6	7	6
	YN2480	5	5	18	18	4	5	5	4	9	9	4	4	4	4	4	4	5	4	5	6	6	6	5	5	5	7	7	8	7	8	5	5	5	6	5	5	7	7	7	7	7	1	1	5	7	7	8	7
	YN2484	10	10	7	7	9	10	10	9	10	10	9	9	9	9	9	9	10	9	10	11	11	11	10	10	10	12	12	13	12	13	10	10	10	11	10	10	12	12	12	12	12	12	12	10	12	12	13	12
	YN2485	10	10	7	7	9	10	10	9	10	10	9	9	9	9	9	9	10	9	10	11	11	11	10	10	10	12	12	13	12	13	10	10	10	11	10	10	12	12	12	12	12	12	12	10	12	12	13	12
	YN2504	5	5	18	18	4	5	5	4	9	9	4	4	4	4	4	4	5	4	5	6	6	6	5	5	5	7	7	8	7	8	5	5	5	6	5	5	7	7	7	7	7	1	1	5	7	7	8	7
	YN2505	4	4	17	17	3	4	4	3	8	8	3	3	3	3	3	3	4	3	4	5	5	5	4	4	4	6	6	7	6	7	4	4	4	5	4	4	6	6	6	6	6	0	0	4	6	6	7	6
	YN2509	9	9	8	8	8	9	9	8	9	9	8	8	8	8	8	8	9	8	9	10	10	10	9	9	9	11	11	12	11	12	9	9	9	10	9	9	11	11	11	11	11	11	11	9	11	11	12	11
	YN2510	6	6	19	19	5	6	6	5	10	10	5	5	5	5	5	5	6	5	6	7	7	7	6	6	6	8	8	9	8	9	6	6	6	7	6	6	8	8	8	8	8	2	2	6	8	8	9	8
	YN2511	4	4	17	17	3	4	4	3	8	8	3	3	3	3	3	3	4	3	4	5	5	5	4	4	4	6	6	7	6	7	4	4	4	5	4	4	6	6	6	6	6	0	0	4	6	6	7	6
	YN2512	6	6	19	19	5	6	6	5	10	10	5	5	5	5	5	5	6	5	6	7	7	7	6	6	6	8	8	9	8	9	6	6	6	7	6	6	8	8	8	8	8	2	2	6	8	8	9	8
	YN2521	8	8	21	21	7	8	8	7	12	12	7	7	7	7	7	7	8	7	8	9	9	9	8	8	8	10	10	11	10	11	8	8	8	9	8	8	10	10	10	10	10	4	4	8	10	10	11	10
	YN2524	6	6	19	19	5	6	6	5	10	10	5	5	5	5	5	5	6	5	6	7	7	7	6	6	6	8	8	9	8	9	6	6	6	7	6	6	8	8	8	8	8	2	2	6	8	8	9	8
	YN2526	5	5	18	18	4	5	5	4	9	9	4	4	4	4	4	4	5	4	5	6	6	6	5	5	5	7	7	8	7	8	5	5	5	6	5	5	7	7	7	7	7	1	1	5	7	7	8	7
	YN2531	5	5	18	18	4	5	5	4	9	9	4	4	4	4	4	4	5	4	5	6	6	6	5	5	5	7	7	8	7	8	5	5	5	6	5	5	7	7	7	7	7	1	1	5	7	7	8	7
	YN2545	6	6	19	19	5	6	6	5	10	10	5	5	5	5	5	5	6	5	6	7	5	5	6	6	6	8	8	9	8	9	6	6	6	7	6	6	8	8	8	8	8	8	8	6	8	8	9	8
	YN2546	6	6	19	19	5	6	6	5	10	10	5	5	5	5	5	5	6	5	6	7	7	7	6	6	6	8	8	9	8	9	6	6	6	7	6	6	8	8	8	8	8	2	2	6	8	8	9	8
	YN2551	4	4	17	17	3	4	4	3	8	8	3	3	3	3	3	3	4	3	4	5	5	5	4	4	4	6	6	7	6	7	4	4	4	5	4	4	6	6	6	6	6	0	0	4	6	6	7	6
	YN2552	9	9	22	22	8	9	9	8	13	13	8	8	8	8	8	8	9	8	9	10	10	10	9	9	9	5	5	6	5	6	9	9	9	10	9	9	5	5	5	5	5	11	11	9	5	5	6	5
	YN2554	6	6	19	19	5	6	6	5	10	10	5	5	5	5	5	5	6	5	6	7	7	7	6	6	6	8	8	9	8	9	6	6	6	7	6	6	8	8	8	8	8	2	2	6	8	8	9	8
	YN2557	6	6	19	19	5	6	6	5	10	10	5	5	5	5	5	5	6	5	6	7	7	7	6	6	6	8	8	9	8	9	6	6	6	7	6	6	8	8	8	8	8	2	2	6	8	8	9	8
	YN2563	9	9	22	22	8	9	9	8	13	13	8	8	8	8	8	8	9	8	9	10	10	10	9	9	9	11	11	12	11	12	9	9	9	10	9	9	11	11	11	11	11	5	5	9	11	11	12	11
	YN2570	7	7	20	20	6	7	7	6	11	11	6	6	6	6	6	6	7	6	7	8	8	8	7	7	7	9	9	10	9	10	7	7	7	8	7	7	9	9	9	9	9	3	3	7	9	9	10	9
	YN2575	8	8	21	21	7	8	8	7	12	12	7	7	7	7	7	7	8	7	8	8	9	9	8	8	8	10	10	11	10	11	8	8	8	9	8	8	10	10	10	10	10	4	4	8	10	10	11	10
	YN2580	6	6	19	19	5	6	6	5	10	10	5	5	5	5	5	5	6	5	6	7	5	5	6	6	6	8	8	9	8	9	6	6	6	7	6	6	8	8	8	8	8	8	8	6	8	8	9	8
	YN2585	6	6	19	19	5	6	6	5	10	10	5	5	5	5	5	5	6	5	6	7	7	7	6	6	6	8	8	9	8	9	6	6	6	7	6	6	8	8	8	8	8	2	2	6	8	8	9	8
	YN2587	6	6	19	19	5	6	6	5	10	10	5	5	5	5	5	5	6	5	6	7	7	7	6	6	6	8	8	9	8	9	6	6	6	7	6	6	8	8	8	8	8	2	2	6	8	8	9	8
	YN2619	5	5	18	18	4	5	5	4	9	9	4	4	4	4	4	4	5	4	5	6	6	6	5	5	5	7	7	8	7	8	5	5	5	6	5	5	7	7	7	7	7	1	1	5	7	7	8	7
	YN2625	9	9	22	22	8	9	9	8	13	13	8	8	8	8	8	8	9	8	9	10	8	8	9	9	9	11	11	12	11	12	9	9	9	10	9	9	11	11	11	11	11	11	11	9	11	11	12	11
	YN2627	4	4	17	17	3	4	4	3	8	8	3	3	3	3	3	3	4	3	4	5	5	5	4	4	4	6	6	7	6	7	4	4	4	5	4	4	6	6	6	6	6	0	0	4	6	6	7	6
	YN2633	8	8	21	21	7	8	8	7	12	12	7	7	7	7	7	7	8	7	8	9	9	9	8	8	8	4	4	5	4	5	8	8	8	9	8	8	4	4	4	4	4	10	10	8	4	4	5	4
	YN2635	13	13	10	10	12	13	13	12	13	13	12	12	12	12	12	12	13	12	13	14	14	14	13	13	13	15	15	16	15	16	13	13	13	14	13	13	15	15	15	15	15	15	15	13	15	15	16	15
	YN2636	15	15	0	0	14	15	15	14	15	15	14	14	14	14	14	14	15	14	15	16	16	16	15	15	15	17	17	18	17	18	15	15	15	16	15	15	17	17	17	17	17	17	17	15	17	17	18	17
	YN487	1	1	14	14	0	1	1	0	5	5	0	0	0	0	0	0	1	0	1	2	2	2	1	1	1	3	3	4	3	4	1	1	1	2	1	1	3	3	3	3	3	3	3	1	3	3	4	3
	YN488	1	1	14	14	0	1	1	0	5	5	0	0	0	0	0	0	1	0	1	2	2	2	1	1	1	3	3	4	3	4	1	1	1	2	1	1	3	3	3	3	3	3	3	1	3	3	4	3
	YN571	2	2	15	15	1	2	2	1	6	6	1	1	1	1	1	1	2	1	2	3	3	3	2	2	2	4	4	5	4	5	2	2	2	3	2	2	4	4	4	4	4	4	4	2	4	4	5	4
	YN699	1	1	14	14	0	1	1	0	5	5	0	0	0	0	0	0	1	0	1	2	2	2	1	1	1	3	3	4	3	4	1	1	1	2	1	1	3	3	3	3	3	3	3	1	3	3	4	3
	YN717	1	1	14	14	0	1	1	0	5	5	0	0	0	0	0	0	1	0	1	2	2	2	1	1	1	3	3	4	3	4	1	1	1	2	1	1	3	3	3	3	3	3	3	1	3	3	4	3
	YN720	1	1	14	14	0	1	1	0	5	5	0	0	0	0	0	0	1	0	1	2	2	2	1	1	1	3	3	4	3	4	1	1	1	2	1	1	3	3	3	3	3	3	3	1	3	3	4	3
	YN819	2	0	15	15	1	2	2	1	6	6	1	1	1	1	1	1	2	1	2	3	3	3	0	0	0	4	4	5	4	5	0	0	0	1	0	0	4	4	4	4	4	4	4	0	4	4	5	4
	YN892	2	0	15	15	1	2	2	1	6	6	1	1	1	1	1	1	2	1	2	3	3	3	0	0	0	4	4	5	4	5	0	0	0	1	0	0	4	4	4	4	4	4	4	0	4	4	5	4
	YN931	1	1	14	14	0	1	1	0	5	5	0	0	0	0	0	0	1	0	1	2	2	2	1	1	1	3	3	4	3	4	1	1	1	2	1	1	3	3	3	3	3	3	3	1	3	3	4	3
	YN961	1	1	14	14	0	1	1	0	5	5	0	0	0	0	0	0	1	0	1	2	2	2	1	1	1	3	3	4	3	4	1	1	1	2	1	1	3	3	3	3	3	3	3	1	3	3	4	3
	YN970	1	1	14	14	0	1	1	0	5	5	0	0	0	0	0	0	1	0	1	2	2	2	1	1	1	3	3	4	3	4	1	1	1	2	1	1	3	3	3	3	3	3	3	1	3	3	4	3
	YN978	1	1	14	14	0	1	1	0	5	5	0	0	0	0	0	0	1	0	1	2	2	2	1	1	1	3	3	4	3	4	1	1	1	2	1	1	3	3	3	3	3	3	3	1	3	3	4	3
	YN981	2	2	15	15	1	2	2	1	6	6	1	1	1	1	1	1	2	1	2	3	3	3	2	2	2	4	4	5	4	5	2	2	2	3	2	2	4	4	4	4	4	4	4	2	4	4	5	4
	YN982	1	1	14	14	0	1	1	0	5	5	0	0	0	0	0	0	1	0	1	2	2	2	1	1	1	3	3	4	3	4	1	1	1	2	1	1	3	3	3	3	3	3	3	1	3	3	4	3
	YN983	1	1	14	14	0	1	1	0	5	5	0	0	0	0	0	0	1	0	1	2	2	2	1	1	1	3	3	4	3	4	1	1	1	2	1	1	3	3	3	3	3	3	3	1	3	3	4	3
	YN82021	2	4	17	17	3	2	2	3	8	8	3	3	3	3	3	3	4	3	4	5	5	5	4	4	4	6	6	7	6	7	4	4	4	5	4	4	6	6	6	6	6	6	6	4	6	6	7	6
	YN86006	2	2	15	15	1	2	2	1	6	6	1	1	1	1	1	1	2	1	2	3	3	3	2	2	2	4	4	5	4	5	2	2	2	3	2	2	4	4	4	4	4	4	4	2	4	4	5	4
	YN86010	2	2	15	15	1	2	2	1	6	6	1	1	1	1	1	1	2	1	2	3	1	1	2	2	2	4	4	5	4	5	2	2	2	3	2	2	4	4	4	4	4	4	4	2	4	4	5	4
	YN82018	1	3	16	16	2	1	1	2	7	7	2	2	2	2	2	2	3	2	3	4	4	4	3	3	3	5	5	6	5	6	3	3	3	4	3	3	5	5	5	5	5	5	5	3	5	5	6	5
	YN87009	1	1	14	14	0	1	1	0	5	5	0	0	0	0	0	0	1	0	1	2	2	2	1	1	1	3	3	4	3	4	1	1	1	2	1	1	3	3	3	3	3	3	3	1	3	3	4	3
	YNK100006	3	3	16	16	2	3	3	2	7	7	2	2	2	2	2	2	3	2	3	4	2	2	3	3	3	5	5	6	5	6	3	3	3	4	3	3	5	5	5	5	5	5	5	3	5	5	6	5
	YN82022	4	4	17	17	3	4	4	3	8	8	3	3	3	3	3	3	4	3	4	5	5	5	4	4	4	0	0	1	0	1	4	4	4	5	4	4	0	0	0	0	0	6	6	4	0	0	1	0
	YN86011	1	1	14	14	0	1	1	0	5	5	0	0	0	0	0	0	1	0	1	2	2	2	1	1	1	3	3	4	3	4	1	1	1	2	1	1	3	3	3	3	3	3	3	1	3	3	4	3
	YN87012	1	1	14	14	0	1	1	0	5	5	0	0	0	0	0	0	1	0	1	2	2	2	1	1	1	3	3	4	3	4	1	1	1	2	1	1	3	3	3	3	3	3	3	1	3	3	4	3
	YN83011	1	1	14	14	0	1	1	0	5	5	0	0	0	0	0	0	1	0	1	2	2	2	1	1	1	3	3	4	3	4	1	1	1	2	1	1	3	3	3	3	3	3	3	1	3	3	4	3
	YN86004	1	1	14	14	0	1	1	0	5	5	0	0	0	0	0	0	1	0	1	2	2	2	1	1	1	3	3	4	3	4	1	1	1	2	1	1	3	3	3	3	3	3	3	1	3	3	4	3
	YN86019	2	2	15	15	1	2	2	1	6	6	1	1	1	1	1	1	2	1	2	3	3	3	2	2	2	4	4	5	4	5	2	2	2	3	2	2	4	4	4	4	4	4	4	2	4	4	5	4
	YN83015	1	1	14	14	0	1	1	0	5	5	0	0	0	0	0	0	1	0	1	2	2	2	1	1	1	3	3	4	3	4	1	1	1	2	1	1	3	3	3	3	3	3	3	1	3	3	4	3
	YN86005	2	2	15	15	1	2	2	1	6	6	1	1	1	1	1	1	2	1	2	3	3	3	2	2	2	4	4	5	4	5	2	2	2	3	2	2	4	4	4	4	4	4	4	2	4	4	5	4
	YN86018	1	1	14	14	0	1	1	0	5	5	0	0	0	0	0	0	1	0	1	2	2	2	1	1	1	3	3	4	3	4	1	1	1	2	1	1	3	3	3	3	3	3	3	1	3	3	4	3
	YN83008	1	1	14	14	0	1	1	0	5	5	0	0	0	0	0	0	1	0	1	2	2	2	1	1	1	3	3	4	3	4	1	1	1	2	1	1	3	3	3	3	3	3	3	1	3	3	4	3
	YN86021	1	1	14	14	0	1	1	0	5	5	0	0	0	0	0	0	1	0	1	2	2	2	1	1	1	3	3	4	3	4	1	1	1	2	1	1	3	3	3	3	3	3	3	1	3	3	4	3
	YN82028	4	4	17	17	3	4	4	3	8	8	3	3	3	3	3	3	4	3	4	5	5	5	4	4	4	0	0	1	0	1	4	4	4	5	4	4	0	0	0	0	0	6	6	4	0	0	1	0
	YN86007	2	2	15	15	1	2	2	1	6	6	1	1	1	1	1	1	2	1	2	3	3	3	2	2	2	4	4	5	4	5	2	2	2	3	2	2	4	4	4	4	4	4	4	2	4	4	5	4
	YN86009	2	2	15	15	1	2	2	1	6	6	1	1	1	1	1	1	2	1	2	3	3	3	2	2	2	4	4	5	4	5	2	2	2	3	2	2	4	4	4	4	4	4	4	2	4	4	5	4
	YN86024	3	1	16	16	2	3	3	2	7	7	2	2	2	2	2	2	3	2	3	4	4	4	1	1	1	5	5	6	5	6	1	1	1	2	1	1	5	5	5	5	5	5	5	1	5	5	6	5
	YN82027	4	4	17	17	3	4	4	3	8	8	3	3	3	3	3	3	4	3	4	5	5	5	4	4	4	0	0	1	0	1	4	4	4	5	4	4	0	0	0	0	0	6	6	4	0	0	1	0
	YN86025	3	1	16	16	2	3	3	2	7	7	2	2	2	2	2	2	3	2	3	4	4	4	1	1	1	5	5	6	5	6	1	1	1	2	1	1	5	5	5	5	5	5	5	1	5	5	6	5
	YN83010	1	1	14	14	0	1	1	0	5	5	0	0	0	0	0	0	1	0	1	2	2	2	1	1	1	3	3	4	3	4	1	1	1	2	1	1	3	3	3	3	3	3	3	1	3	3	4	3
	YN86026	3	1	16	16	2	3	3	2	7	7	2	2	2	2	2	2	3	2	3	4	4	4	1	1	1	5	5	6	5	6	1	1	1	2	1	1	5	5	5	5	5	5	5	1	5	5	6	5
	YN82031	4	4	17	17	3	4	4	3	8	8	3	3	3	3	3	3	4	3	4	5	5	5	4	4	4	0	0	1	0	1	4	4	4	5	4	4	0	0	0	0	0	6	6	4	0	0	1	0
	YN86014	1	1	14	14	0	1	1	0	5	5	0	0	0	0	0	0	1	0	1	2	2	2	1	1	1	3	3	4	3	4	1	1	1	2	1	1	3	3	3	3	3	3	3	1	3	3	4	3
	YN82017	1	3	16	16	2	1	1	2	7	7	2	2	2	2	2	2	3	2	3	4	4	4	3	3	3	5	5	6	5	6	3	3	3	4	3	3	5	5	5	5	5	5	5	3	5	5	6	5
	YN86016	1	1	14	14	0	1	1	0	5	5	0	0	0	0	0	0	1	0	1	2	2	2	1	1	1	3	3	4	3	4	1	1	1	2	1	1	3	3	3	3	3	3	3	1	3	3	4	3
	YN82016	1	3	16	16	2	1	1	2	7	7	2	2	2	2	2	2	3	2	3	4	4	4	3	3	3	5	5	6	5	6	3	3	3	4	3	3	5	5	5	5	5	5	5	3	5	5	6	5
	YN82019	2	4	17	17	3	2	2	3	8	8	3	3	3	3	3	3	4	3	4	5	5	5	4	4	4	6	6	7	6	7	4	4	4	5	4	4	6	6	6	6	6	6	6	4	6	6	7	6
	YNK090004	4	4	17	17	3	4	4	3	8	8	3	3	3	3	3	3	4	3	4	5	5	5	4	4	4	6	6	7	6	7	4	4	4	5	4	4	6	6	6	6	6	0	0	4	6	6	7	6
	YN82024	4	4	17	17	3	4	4	3	8	8	3	3	3	3	3	3	4	3	4	5	5	5	4	4	4	0	0	1	0	1	4	4	4	5	4	4	0	0	0	0	0	6	6	4	0	0	1	0
	YN87013	1	1	14	14	0	1	1	0	5	5	0	0	0	0	0	0	1	0	1	2	2	2	1	1	1	3	3	4	3	4	1	1	1	2	1	1	3	3	3	3	3	3	3	1	3	3	4	3
	YN82032	5	5	18	18	4	5	5	4	9	9	4	4	4	4	4	4	5	4	5	6	6	6	5	5	5	1	1	2	1	2	5	5	5	6	5	5	1	1	1	1	1	7	7	5	1	1	2	1
	YN86013	1	1	14	14	0	1	1	0	5	5	0	0	0	0	0	0	1	0	1	2	2	2	1	1	1	3	3	4	3	4	1	1	1	2	1	1	3	3	3	3	3	3	3	1	3	3	4	3
	YN87015	0	2	15	15	1	0	0	1	6	6	1	1	1	1	1	1	2	1	2	3	3	3	2	2	2	4	4	5	4	5	2	2	2	3	2	2	4	4	4	4	4	4	4	2	4	4	5	4
	YN82025	4	4	17	17	3	4	4	3	8	8	3	3	3	3	3	3	4	3	4	5	5	5	4	4	4	0	0	1	0	1	4	4	4	5	4	4	0	0	0	0	0	6	6	4	0	0	1	0
	YN86012	1	1	14	14	0	1	1	0	5	5	0	0	0	0	0	0	1	0	1	2	2	2	1	1	1	3	3	4	3	4	1	1	1	2	1	1	3	3	3	3	3	3	3	1	3	3	4	3
	YN87002	1	1	14	14	0	1	1	0	5	5	0	0	0	0	0	0	1	0	1	2	2	2	1	1	1	3	3	4	3	4	1	1	1	2	1	1	3	3	3	3	3	3	3	1	3	3	4	3
	YN82012	1	3	16	16	2	1	1	2	7	7	2	2	2	2	2	2	3	2	3	4	4	4	3	3	3	5	5	6	5	6	3	3	3	4	3	3	5	5	5	5	5	5	5	3	5	5	6	5
	YN87017	1	1	14	14	0	1	1	0	5	5	0	0	0	0	0	0	1	0	1	2	2	2	1	1	1	3	3	4	3	4	1	1	1	2	1	1	3	3	3	3	3	3	3	1	3	3	4	3
	YN86029	3	1	16	16	2	3	3	2	7	7	2	2	2	2	2	2	3	2	3	4	4	4	1	1	1	5	5	6	5	6	1	1	1	2	1	1	5	5	5	5	5	5	5	1	5	5	6	5
	YNK100002	3	3	16	16	2	3	3	2	7	7	2	2	2	2	2	2	3	2	3	4	2	2	3	3	3	5	5	6	5	6	3	3	3	4	3	3	5	5	5	5	5	5	5	3	5	5	6	5
	YN87005	1	1	14	14	0	1	1	0	5	5	0	0	0	0	0	0	1	0	1	2	2	2	1	1	1	3	3	4	3	4	1	1	1	2	1	1	3	3	3	3	3	3	3	1	3	3	4	3
	YN83006	1	1	14	14	0	1	1	0	5	5	0	0	0	0	0	0	1	0	1	2	2	2	1	1	1	3	3	4	3	4	1	1	1	2	1	1	3	3	3	3	3	3	3	1	3	3	4	3
	YN87007	1	1	14	14	0	1	1	0	5	5	0	0	0	0	0	0	1	0	1	2	2	2	1	1	1	3	3	4	3	4	1	1	1	2	1	1	3	3	3	3	3	3	3	1	3	3	4	3
	YNK120003	5	5	18	18	4	5	5	4	9	9	4	4	4	4	4	4	5	4	5	6	6	6	5	5	5	7	7	8	7	8	5	5	5	6	5	5	7	7	7	7	7	1	1	5	7	7	8	7
	YN83013	1	1	14	14	0	1	1	0	5	5	0	0	0	0	0	0	1	0	1	2	2	2	1	1	1	3	3	4	3	4	1	1	1	2	1	1	3	3	3	3	3	3	3	1	3	3	4	3
	YNK090001	4	4	17	17	3	4	4	3	8	8	3	3	3	3	3	3	4	3	4	5	5	5	4	4	4	6	6	7	6	7	4	4	4	5	4	4	6	6	6	6	6	0	0	4	6	6	7	6
	YN82026	4	4	17	17	3	4	4	3	8	8	3	3	3	3	3	3	4	3	4	5	5	5	4	4	4	0	0	1	0	1	4	4	4	5	4	4	0	0	0	0	0	6	6	4	0	0	1	0
	YNK120004	4	4	17	17	3	4	4	3	8	8	3	3	3	3	3	3	4	3	4	5	5	5	4	4	4	6	6	7	6	7	4	4	4	5	4	4	6	6	6	6	6	0	0	4	6	6	7	6
	YN82014	1	3	16	16	2	1	1	2	7	7	2	2	2	2	2	2	3	2	3	4	4	4	3	3	3	5	5	6	5	6	3	3	3	4	3	3	5	5	5	5	5	5	5	3	5	5	6	5
	YNK120008	4	4	17	17	3	4	4	3	8	8	3	3	3	3	3	3	4	3	4	5	5	5	4	4	4	6	6	7	6	7	4	4	4	5	4	4	6	6	6	6	6	0	0	4	6	6	7	6
	YNK090005	5	5	18	18	4	5	5	4	9	9	4	4	4	4	4	4	5	4	5	6	6	6	5	5	5	7	7	8	7	8	5	5	5	6	5	5	7	7	7	7	7	1	1	5	7	7	8	7
	YN82020	2	4	17	17	3	2	2	3	8	8	3	3	3	3	3	3	4	3	4	5	5	5	4	4	4	6	6	7	6	7	4	4	4	5	4	4	6	6	6	6	6	6	6	4	6	6	7	6
	YN82029	4	4	17	17	3	4	4	3	8	8	3	3	3	3	3	3	4	3	4	5	5	5	4	4	4	0	0	1	0	1	4	4	4	5	4	4	0	0	0	0	0	6	6	4	0	0	1	0
	YNK090008	4	4	17	17	3	4	4	3	8	8	3	3	3	3	3	3	4	3	4	5	5	5	4	4	4	6	6	7	6	7	4	4	4	5	4	4	6	6	6	6	6	0	0	4	6	6	7	6
	YNK140002	4	4	17	17	3	4	4	3	8	8	3	3	3	3	3	3	4	3	4	5	5	5	4	4	4	6	6	7	6	7	4	4	4	5	4	4	6	6	6	6	6	0	0	4	6	6	7	6
	YN86003	1	1	14	14	0	1	1	0	5	5	0	0	0	0	0	0	1	0	1	2	2	2	1	1	1	3	3	4	3	4	1	1	1	2	1	1	3	3	3	3	3	3	3	1	3	3	4	3
	YN87001	1	1	14	14	0	1	1	0	5	5	0	0	0	0	0	0	1	0	1	2	2	2	1	1	1	3	3	4	3	4	1	1	1	2	1	1	3	3	3	3	3	3	3	1	3	3	4	3
	YNK090006	4	4	17	17	3	4	4	3	8	8	3	3	3	3	3	3	4	3	4	5	5	5	4	4	4	6	6	7	6	7	4	4	4	5	4	4	6	6	6	6	6	0	0	4	6	6	7	6
	YNK130002	5	5	18	18	4	5	5	4	9	9	4	4	4	4	4	4	5	4	5	6	6	6	5	5	5	1	1	2	1	2	5	5	5	6	5	5	1	1	1	1	1	7	7	5	1	1	1	1
	YN82011	1	3	16	16	2	1	1	2	7	7	2	2	2	2	2	2	3	2	3	4	4	4	3	3	3	5	5	6	5	6	3	3	3	4	3	3	5	5	5	5	5	5	5	3	5	5	6	5
	YNK100004	4	4	17	17	3	4	4	3	8	8	3	3	3	3	3	3	4	3	4	5	3	3	4	4	4	6	6	7	6	7	4	4	4	5	4	4	6	6	6	6	6	6	6	4	6	6	7	6
	YNK100007	3	3	16	16	2	3	3	2	7	7	2	2	2	2	2	2	3	2	3	4	2	2	3	3	3	5	5	6	5	6	3	3	3	4	3	3	5	5	5	5	5	5	5	3	5	5	6	5
	YN86008	2	2	15	15	1	2	2	1	6	6	1	1	1	1	1	1	2	1	2	3	3	3	2	2	2	4	4	5	4	5	2	2	2	3	2	2	4	4	4	4	4	4	4	2	4	4	5	4
	YN87010	1	1	14	14	0	1	1	0	5	5	0	0	0	0	0	0	1	0	1	2	2	2	1	1	1	3	3	4	3	4	1	1	1	2	1	1	3	3	3	3	3	3	3	1	3	3	4	3
	YNK090002	4	4	17	17	3	4	4	3	8	8	3	3	3	3	3	3	4	3	4	5	5	5	4	4	4	6	6	7	6	7	4	4	4	5	4	4	6	6	6	6	6	0	0	4	6	6	7	6
	YN87006	1	1	14	14	0	1	1	0	5	5	0	0	0	0	0	0	1	0	1	2	2	2	1	1	1	3	3	4	3	4	1	1	1	2	1	1	3	3	3	3	3	3	3	1	3	3	4	3
	YNK140004	5	5	18	18	4	5	5	4	9	9	4	4	4	4	4	4	5	4	5	6	6	6	5	5	5	7	7	8	7	8	5	5	5	6	5	5	7	7	7	7	7	1	1	5	7	7	8	7
	YN87011	0	2	15	15	1	0	0	1	6	6	1	1	1	1	1	1	2	1	2	3	3	3	2	2	2	4	4	5	4	5	2	2	2	3	2	2	4	4	4	4	4	4	4	2	4	4	5	4
	YNK120002	5	5	18	18	4	5	5	4	9	9	4	4	4	4	4	4	5	4	5	6	6	6	5	5	5	7	7	8	7	8	5	5	5	6	5	5	7	7	7	7	7	1	1	5	7	7	8	7
	YN86027	3	1	16	16	2	3	3	2	7	7	2	2	2	2	2	2	3	2	3	4	4	4	1	1	1	5	5	6	5	6	1	1	1	2	1	1	5	5	5	5	5	5	5	1	5	5	6	5
	YN87014	1	1	14	14	0	1	1	0	5	5	0	0	0	0	0	0	1	0	1	2	2	2	1	1	1	3	3	4	3	4	1	1	1	2	1	1	3	3	3	3	3	3	3	1	3	3	4	3
	YN80012	1	1	14	14	0	1	1	0	5	5	0	0	0	0	0	0	1	0	1	2	2	2	1	1	1	3	3	4	3	4	1	1	1	2	1	1	3	3	3	3	3	3	3	1	3	3	4	3
	YN80011	1	3	16	16	2	1	1	2	7	7	2	2	2	2	2	2	3	2	3	4	4	4	3	3	3	5	5	6	5	6	3	3	3	4	3	3	5	5	5	5	5	5	5	3	5	5	6	5
	YNK120007	4	4	17	17	3	4	4	3	8	8	3	3	3	3	3	3	4	3	4	5	5	5	4	4	4	6	6	7	6	7	4	4	4	5	4	4	6	6	6	6	6	0	0	4	6	6	7	6
	YNK120009	5	5	18	18	4	5	5	4	9	9	4	4	4	4	4	4	5	4	5	6	6	6	5	5	5	7	7	8	7	8	5	5	5	6	5	5	7	7	7	7	7	1	1	5	7	7	8	7
	YNK100003	3	3	16	16	2	3	3	2	7	7	2	2	2	2	2	2	3	2	3	4	2	2	3	3	3	5	5	6	5	6	3	3	3	4	3	3	5	5	5	5	5	5	5	3	5	5	6	5
	YN86017	1	1	14	14	0	1	1	0	5	5	0	0	0	0	0	0	1	0	1	2	2	2	1	1	1	3	3	4	3	4	1	1	1	2	1	1	3	3	3	3	3	3	3	1	3	3	4	3
	YN86028	2	0	15	15	1	2	2	1	6	6	1	1	1	1	1	1	2	1	2	3	3	3	0	0	0	4	4	5	4	5	0	0	0	1	0	0	4	4	4	4	4	4	4	0	4	4	5	4
	YNK120005	5	5	18	18	4	5	5	4	9	9	4	4	4	4	4	4	5	4	5	6	6	6	5	5	5	7	7	8	7	8	5	5	5	6	5	5	7	7	7	7	7	1	1	5	7	7	8	7
	YN82023	4	4	17	17	3	4	4	3	8	8	3	3	3	3	3	3	4	3	4	5	5	5	4	4	4	0	0	1	0	1	4	4	4	5	4	4	0	0	0	0	0	6	6	4	0	0	1	0
	YN82009	1	3	16	16	2	1	1	2	7	7	2	2	2	2	2	2	3	2	3	4	4	4	3	3	3	5	5	6	5	6	3	3	3	4	3	3	5	5	5	5	5	5	5	3	5	5	6	5
[truncated: 234 more columns]
